# Supplementary material for: Armillaria root rot fungi host single-stranded RNA viruses
Source: Sci Rep. 2021 Apr 1;11:7336. doi: 10.1038/s41598-021-86343-7 (PMC8016926; doi:10.1038/s41598-021-86343-7)
Supplement: Supplementary file 1 — Supplementary Information 1. [file 41598_2021_86343_MOESM1_ESM.fasta]

>QPB44674 Tulasnella ambivirus 5
---------------------------------------------------------------------------------------MKQNSIMSSIISTWY--TTRHSPVQYSRTLQGRKPP------------------------ALRRLHGSM---------------------------HSWNRKEFPAATEATPKDQALNYTGIF-SDTWTRLHPQLTGNV---------------SSVLKGIYQRGLQDIRRKFSVFGTPLILPAYNARKNVGYETQRNY---HSDRLSEGMEDA----AKSITSLDLLRHYRDTGVRIPGPMEMRVAWFYNDLKPRVYYANGGDSYFAGLYIQPIANLICKILPSTHPFTRFQVNRVG---PV-RDDSVLITYDYTSFTSSLSELKFFLHWLALTLVGVPVDLYDPHVGAITVDLGHLLQDYNAFANQFCAFSVERI----DKHLSDRVFH-----MGQGGCLGIKGNIVLSTSLHGLALADLTNTVHND-CVIGDDALTQVLLQ----L---IAVFIACVNNLGDINSTKFSMIK--------PRSVDPLGETNFKFTKRPLSLDPI----YSVPVLGGLDFFPDFASVLYPEGDGVHTTASYAHDP------HQAAVTFIMQVCKFTLQHTRRAYMTDLDDVFT--SDEQAVIHL-------IQRCYQRLG--LPIAGSPPGYKLFNPEL------------------KLYQ------RID---------LFIP--------PVDSPVLITDGWIA-LCYSKW-QGCS-----FTLPVTSS---SIPPPEDHF-IGQEFYSTTNFQELRLLVALEYME-SEMLLQTVEFDEALYHKLQYITNVPLEDRDPMISLFRVI-ELCP-----HYHDLMS----PYFEDTTINQ---------DVLENMTLVPP---
>QPB44672 Tulasnella ambivirus 4
--MTASVYSVLRLNEHLQTI------------------------------SPDLN--------------------LLLRNIVHYPFSWRKATLKHCRIQRSSI-TNRHVKELYSHVLDIHLPNFPH--GDGYGKAMLEALN------NTLLDYSPVTASIVSAFVRCELYTSRD-EPWFDVLEESINKE--LNASQAEDSPRQLDYAFLF-PDNPQQLTTLLSSQDPAAFVMFRDPDDLFHNARLYRTWIAGIAQLKERL-ESPSQVFSPVYSRKKNVSTVTAANY-REYLTHFDQYLEEE-----EQVTTLSLQKLYFEKGYQVPGPMELRTAWKYNDLKPRVYYASGGTGYFASCILRSIIKMMLSILPCTHPNLRYDVTRVTAVRPI-QTDEYLVTYDYASFTTSLSELKYFVDALSRFFRGTKVKVLDFYQGVIEEDLGDYLLAYNHTVNVHPAFDVNRI----KEDLFWVPSYH----QLRSGMLGIQGNIGLSTILHGIHISRFADGHQHI-CCVGDDCLDRVHRD----Q---YTEYIQHVNILGEISPDRFTTWVCPP--GYYEEEQFTGEDETFPFCKRPTLINAF----GEVET-EYLPPFPNIAALL-DIHDDYHT-PQFGLLR-STKPNYDRFVIFAKQVGVYY----NRVRAELPETSYS-FWEQEAVIAI-------LAAAYDYCN--IHTQGCFPHLSPYAPVVKRKSRD-----PRKRHRARVYKDNTERLAGDG-PKSFP--IFIP--------PCDVECF-QRPWEE-ILAENY-MGRV-----VHLPATSPV--SIHPEYCSG-VGWTM-VCTPYVLQRVAVDLGFME-SSIVTYETTVDEG---TGEMIKNVTWGAERP-LYRYTCISDPPS-----WYNDVIS----KLMPVVPTAVEPYVNYEDEHVVRDMLYMIG---
>QPB44670 Tulasnella ambivirus 3
-----------------------------------------------------------------------------------------------------------------------------------------------------------MKQAAVSSMGR-------------------WTRT--L----------------------WTSLEISI-------------------------------------------YVEIPAYNGQRNISYASQRSYEDLCDITGFRSQNSF-----PNITTLDLEKLYESTGFKATGPMEMRSAWKYNDLKPRVYYATGATGYFASSLLREITKKMLNILPCTHVHLRYDVSRVTALRAI-SETELLITYDYTSFTTSLAELKYFVAQLAGYFSGCMIKVLDMHQGVIQIDLGEYLENYNQVINIQPEFDVSRL----LETFSWVPYYK----QLRSGMLGVQGNIGLSTLLHGIHISRFSGGLHKFTCCVGDDCLTRVAEK----H---YDAFVSHVNILGSIQEERFTQWEYAPYLNDWETELKPDGYQTFPFCKRPTDIDYF----GNVFT-EQLPPFPNLAPVL-GLSDHYHS-KPVVDSQ-DKHPRFTAFVKFAKQLGTFS----RRVRTEVNPDLVT-DWEIEAITAV-------FKAVYDKLD--ISTDGYFPH--TLVEDRQRYSRAKVRLCSRKRQRRKRYANWT---ILDG-PNTFP--CFIP--------PVSREIF-QEDWEE-ILAKQW-IGRK-----ASMPLTSPV--SVHPGYCPG-VGWNG-VCTPFPLQRVAVDFGYFV-RSVETKEVIIDEG---TGEEISRITMGLERP-LYRYTCIRDPPV-----WYNVCI-----SYLSVEPESL--FCDHNDVSYLENIFVGSDSIL
>QPB44668 Ceratobasidium ambivirus 1
--MTASVYSTLRLNEHLQTI------------------------------SPDLN--------------------LLLRNVVHYPFSWRKATLKHCRIQRSST-TNRHAKELYSQVIDISLPNFPH--GDGYGKDMLEALN------NLLLDGSPVTASIVSAFVRCELYTSRD-EPWQDILEDSINKE--LNASQAEDTPRQLDYAFLF-PDNPQQLTTLLSSQDPAAFAMFRDPDDLFHNARLYRTWVAGIAQLKERL-VSPSQVFSPVYSRKKSVSTVTAINY-KEYLAHFDQELAEE-----EQVTSLHLQKLYYEKGYQVPGPMELRTAWKYNDLKPRVYYATGGTGYFASCILRSIIKMMLSILPCTHPNLRYDVTRITAVRPV-QADEYLITYDYASFTTSLSELKYFVDALSRFFRGTKVKVLDFYQGVVEEDLGDYLLAYNQTVNVHPAFDVSRL----KEDLFWVPSYH----QLRNGMLGIQGNIGLSTILHGIHISRFADGHMHI-CCVGDDCLDRVHRD----Q---YTEYIQHVNILGEISPDRFTTWVCPP--GYYEEEQFTGEDETFPFCKRPTLINAF----GEVET-EYLPPFPNVAALL-DIHDDYHT-PQFGLLR-STKPNYDRFVIFAKQVGVFY----NRVRAEVPVSSYS-FWEQEAVIAI-------FTAAYDFCN--IHIHGCFPHLSPYAPVMKRKSRD-----PRKRHRAKVYKDSTERLAGDG-PKTFP--IFVP--------PCDVECF-QRAWEE-ILAENY-VGRV-----VHLPATSPV--SIHPEYCSG-VGWTK-VCTPYVLQRVAVDLGFME-SSIVTYETTVDEG---TGEMIKNVTWGTERP-LYRYTCISDPPS-----WYNDVIS----RLMPVVPVAVETYVNYEDELIARDMLYTFN---
>QPB44666 Tulasnella ambivirus 2
-----------------------------------------------------------------------------MNLIRQLPFSYRSKVVKLCQAHYKPLNDDTALAMIVEMADDQQFTISRKILRDGHTISISEQLYFRDIVQHLKCLNGTILPSVLLDICRALPVSGV---EATAARIKSWSKE--LSIMEEDAEEPPVNWRCLF-DQQYMEEPI-FNYQVDA-------------KPVAGSYFRSALRIWLKHV---SSRIHYPRM-TTRNVSDDTREEL----ERYLDTSLPKS---EIPIVSQVDLQRIYLNTGFQGQEGGEVRQRWYPSAVKPRTYYSQGAYTYFSSAVLQDALGDLADCFPSSHRRSKLRPTRIRI---F-NENGYLRIYDLESFSSRLSIIRSFVDHLALFCQGTSFTYVDVRKGLVTRDLGECLAEYNQAANRNTPMSWRRF----DSEFKHIPRY-----HHHAGCLGVFGNMALSTVVHNALILAITGDMDIF-NVAGDDGAIAITDP----D--MEHDLSVAIVHMGRDQPDR----------------RFRSDEPGAICLKRPIWQDDEDFRIYPILKQGVSIIPPSLNSLLSHGFGILD--PRYRHFEFDFMTKNEHRRVIGTELFRCL----RVMARRS--HSLT-MDDCIFMIKF-------IQDVSARLGESTPIGKLFP---------------------------YFWP------RLDIFSQDFSTWELVELQMMFALDVVEGTF--RTHYKDAHLVPVM-VTRG-----YSLP------------SDLI-TGIEF-RGPSSKHLRFLCDLGFIR-REPVKEFRIFDDFDAFMLFYDKIYDPDCDDLRLYTFEVLCDVPM-----HLMI----------------------------------------
>QPB44664 Tulasnella ambivirus 1
------------------------------------------------MRIPALA--------------------RNAAIINRLPMSKRSSVVKLCQAQHIP--DEIHHDTSLHNVIEASDETLYQ--MQIGDQQMNAPFISIIQ--HLERLESPVISSLTLDLCRFAPVTKE---EYKEARHKGWVKE--ISVAVDEPKETFIKWEALF-DPDCFDVPI--IPGVAA-------------NAYSGSVFRSGLKSWLRSV---TAKVHFPRM-TNNNISWDARREI--DEWENPEWHLENV-----PIVGQNHLQRIYMEHGKKIGGVAEMRQRWYPANVKPRTYFAQGGATYFPSCNLQEALSELCDQFEPTHRRLKLQPSRITV-----DFGEYVRVYDLEAFSSRATEIRSFMDHLAEFCRGEPFTYMDAREGLITTDFGELLQEYNEECNKEPEISYERFYKSQKGFRHA---------HHYAGMLGVYGNIASCTLMHGMLMMGVTGNDMKF-FVAGDDGGVAVNPE----T---DEMVDQAINAIGRDQPDR----------------RFRSDEPGCICLKRSLSVPEG----SIHPQHGVRVIPPSLYTIV-HHGFLGRD-RRYRAFD-EEMSIQQHKEVIARDCYRFL----RS-CVRLGTSRFS-DEDVAAIWSY-------LDVVRVEFD--FPIDGSLD---------------------------PFWPMMRRPVLHDESAIQYRSWLEKD--------PIRETYL--QHFSV-MEFEAP-KCEL----------------MPYDGREVT-AGCVF-MANSSARLKYYETLGFLE-KEKVMSGDSFEDF---DSFWQYFLRSEHYAPQVYKYHALKDIPM-----H----------LMYDE----------------------------
>QMP84026 Rhizoctonia solani ambivirus 2
-------------------------------------------------------------------------------------------------------------------------------------------------------------------------------------------------------------------------------------------------------------------------------------------------------------------MMTQKVWLKLYHDTGEMLEGESEMRIKWYPSGAKPRTYYAMGGTHYADSMYLQDAFTNLVNENQMTHHVHRLRPQAVRL-----KHGQHLKIYDFTSFTSRMAVQKTFMSRLCEFVRGYPFSYFDVRKGLVTEDFGDVLDRYTASCVVNPRLTYDRV---SKKLKLWSTDTHPR--QYTASMLGIFGNLMSCTFEHAAIMGQCIEDETQG-GVAGDDGHLAEDEH----N---EHYIRCSACAIGVYEESK----------------CFNTLEPPCISLKRPITQVPD----STILIAGQMPIPPSFHLLK-RLLQPSLFDARYVSF--DEPSRSQLVSMTGRALFRFL----RSCYFQR--EMLS-DQSLAYALGFANVITFAVRELDEKFD--ISTEGRLPACNPSHH--------------------YFWP------TIAESVEEFR--LHD---------PARSLVN--R-WYNGHITASI-RGR------------------VNNESRLRFIGDSC-TSNSTKWISLMVTLGYIE-SDLARTVLFDMQG---YLYLVRYLTDPE--PIMYSFSVVKDIPA-----HLVIH---------------------------------------
>QMP84024 Rhizoctonia solani ambivirus 1
--MSSITTTAMRDYYDLVSRL-----------------------------FPPHL--------------------QLAKEIRYMPLKARSVLIKLCQAQVVP--PAEESNTLYNLLRATAPYYSPT--NRDIRPVHYLAIE------FHQLFEGPLWSAITLDILRSCPLEAV---EVDKAIFAGWNKE--IACCETVSAPPKVNWHVFFHPELWQEMSV--IPGVPP-------------NSRMNKFLLDGIDRILSRV---SKKIHYPRM-THKNMSRDTRREY----EQATGLSLEDV-----PIFGQDDWWKFYDRTGIKLGGACEMRLKWYPSGAKPRCYYAQGGWTYQHSCYLQDFFTELVNSNPITHHVSRLRHGRLII-----PSNRRLLIYDLTSFTSQMDEQKYFVEELANYCSGAMFPIIDPREGQKLQDLGDLLHTYNEECNIYPAVSYERF----PGFDKDVISE-----HARASMLGIFGNLMSCTLAHGIAVAQTVETPDEL-NVAGDDAAVAENVE----D---PFLTDYAIRSVGEYERSK----------------TFYGDEVGAIALKRPIHIE------GDRPVMSVNIVPPSLTMIL-HQLGIED--PRYFYPP-ELVTDSERISSIGKDLMRFL----TSLHYRL--PKVT-EDEVLYAFDM-------FRAISRLLN--QPSGGKLPNLYMD----------------------GYWPCW-------ETPED----IEIH--------PVNNLVF--------RNYQGY----------ANIPLFETDEDDHGPEHYAG-SRW---VGTMTRHLSFLEKLGYLEVSAEITRVVEGYDG---YLELLSYLKFDEYRSRLYRFLVIREIPD-----H----------LLYDELDNDD-----------------------
>QMP84022 Cryphonectria parasitica ambivirus 1
MMSGDWRCVVLALLYHPTTQARSVDRPTHQPTQGHPRSLRPVIRACCVSMFKRMKHTAATYWTWSWTFSHHTALCTVVQTIPSLSLLQRKDILGLCRSQTPIIPGSHQHRQLKCLTDIIQVPSEPQ--RRENDIQYLEYSFHRFLRDYQDVYLDHLSAAVIALSVRVAPGISDS--DFQNSLSSSISKE--ISAAITISNQARFDFRSVM-DSSLSSRFIPFTDRLPP-------------SPEVASDTYIALCRVRSRL---DNRFLLPTL-GNKTVGQVVRHNF-YDIYDSFGLTFKHEGRRNDDTVSTSDCMRLYLETGVYPHGPVEMRRAWTYNQLDPRVYYARGGDVMHTSQYVQSIANMLIDAFPETHRKDRFMPPRD----PL-ADDDVEVIYDYSSFTSTLDSVVPFLDNLAEFFRGTVVHLVDFRNGVVPTDLGDLIARYNTECNLYGTFDASRV----LGQSAGTTLL-----QHTCGMLGVEGNIFFATLLHGIHL-RFIAGLNRS-RCVGDDARMHHRVPFGIMDNTETDYLAWVLAGCGDLSKEKMGKFE----------SGVDSELQAYRYIKRPIHRD------GSIMIEGILLTLPSIIPLL-GAQDRFHTVTPSVSHP--SRRTYSQILRFIQEL--FI----HGLCYDS--DDVSWKSILKHLMFL------------RRLC--IAEDPDFEH--------------------------SMFM-----------NSSYLTKYRFP--------PPE-------TWGK-MPITDWVVGDIMYDEVIRFPMKGERESEGG---CDGRVGSEM-LRMGSKARGCLVKLGYLE-EEKMFDDVSVKLV---GLDLFLEYLGGRYRS-ISKFVVVKDIPG-----WVAQVPS----SL-------------------------------
>Armillaria novae-zelandiae ambi-like virus 1
-----MSTETLVRTLNLTNPLRIRKELRNS--------------------LLPIS--------------------LLIDSLYLFPISWRKLIVSTARIQQRS--DNVHIDALYREIERSATKHVAT--DYGPFPITLLKHI------LDHIYHSPPFLSFLAYFARAETFSPLL-DDPRLVIEQGLAKE--LSASQQGNRPQALNYSFL--D?GNSDPVHKT?PRVPK----------------LSEVWNNGLQRLQTRE-LSGYTVLYPHFNSKKNMGYKTQEAL----AQVLDLTAEEH----KYSLTQRDVLLYYMDSGHQIQGPMEARWSWKLGHLKIRTYYCTGGTEFFAGLYMHDLCIWLYNIIPSTNINLRFDVTRVTVV-PV-NYDEVLITYDYSAFTTSLAELKYALFYLGQRLLGIKVPALDVKNGIFELDIGEYILYYNEVVNCHSAFDLCRI----APDAFIDILY-----QTRSGMLGAQGNIGLSTLLHGFSVSGYDDEPSGK-SVVGDDALLKAKVA----K---LQEVIAYAKSLVDIASEKFSMWF-------RPDYEEDYSSEGFQYLKRPVSLAYA----GEVQM-GYLPNFPNVAKAI-GFVDEFRH-GEILGLP------YERCIAFVKQYSSFL----RELENTG--QPCP-LPLKKIILRC-------MRRVYRHFK--LPSVGMIPG--------------------------QVFE------HKDMKDISLT--YFIP--------SVRLKVL-IDGWLE-TLFSDF-AGFH-----TYVPKHVPKQNPIVAGYSAG-LGDTF-ECTPIRVQNLSERLGFLR-KRVITEEIIIGEA--NSFNEVKGVINNEFLI-VVEFTCIKDLPQ-----WYNHCITYTQYPYLHCSPEGD-----LVSSRSMQNILHLDLDEE
>Armillaria mellea ambi-like virus 2
--MIFWGVCVARSILLLEIPEHSQVVLRRAAEERMHTRTDLKELFSLV--YPEYR--------------------TVIRTLSRLPLSARNLLIKACQAQSWP--APDSFSTLR-EMIEQHPDVYVH--DPYPDIIKFSNFAPY----FNLRLHDPLESAILLDIARGLPLPSIY--DVLEAQSASWSKE--IRLVHGVKREAAVNWDVFF-VEGCQHLPI--ADGVDP-------------NPQMARRIHHQLKRFREKI---RGKRFYPRA-THKNMSRGTRRDF----ERQTGLSLEEI-----PIFGQDNWGAHYHKTGVKLGGPSEMRQKWYHSGAKPRTYFAMGGEAYEGCRFLQDFFTELVDFFMPTNHKTRLQPDRLFLSSRYDKEDPHFRIYDLSNFTSNMSEQSRCLRGLTKFMEGVEVEYVDERFGPVATTMDMLLGEYQESCVERPPVSLERY----KGTDTSEGDLHDSIPHMVASLLGIFGNLMSCTFAHYLMVSPVVRDEEEV-NVAGDDGILPEDAT----N---PEPVRRVIDLVGSCAMEK----------------TFRSDEESAIALKRPIWED------LPHLHTSFNIIPPSVVRCVQSICSTFQD-PRYPPLP-EPYTLNEGLNVVGKDLLRFL----RSAYLRRFYDVDRLGMVIDGYERL-------VNRISRVTP--KPGTKGTQG--------------------------YTWP---------VNPLAYDF-LDAP--------PLTVLSI---HFAPKLLWTAK-LEKR----------------PVYIDTDLY-AGLEF-ESNSNPKLKMLESYGYLE-KEEVKVLLKDYE----VLDFLGMLAAPIHIPVVYTYSVVRDVPE-----AFQGWV--------------------------------------
>Armillaria mellea ambi-like virus 1
--MSSSLHSHVAALYSV---------------------------------SPVVA--------------------SIAASIVYLPITIRKVLLTATRIQPPHLHSSSKFAKRFADELDYMVPIHST--MKSGVVKLLALRAFIEI--LLPYIQDPVGAGFISTLLRYLPYDDYT--SVEETRDNAISKE--LSAAVSVYHPATFQYLCLF-SAEPRHRSLPFAENVNQ-------------APTIASSIRQSLTHALFLI--SRTEIFVPKL------SSKTIKEF-HTSHAPFEFYLRSP----RPIRTLEDVEEIYCRTGMRLAGATEVRAAWKPNNLAPRIYYARGPDVHFASSIIQAIFNLFVDSLWSTHRKDRFNIYGM----DILPDEFILFIYDYASFTSKLREIRHFTGELADWCTGIEVQVLDGYMGPIYMDVGKILREYNEVCNIDPDFDASEL----L--SVHEAVL-----SHNTGMLGVPGNISSCTLLHGIHLAMVLGRIQRG-KVVGDDAI-GEFDP----TLVSKEELLDALRNIGEISEAKMEFWE-------FEDEL--DDGAVWNYVKRPLARF------EGRPLLGQLVTWPGFNVLL-DIINPFHVPLRYDAGG--------CFRTACKQLLRFR----R--------DLLSMTWDKELLLPLVRNILIQFSRNYGLFE--MKYSLGYIG------------------------------------DMTVKGIDVRN-VIVP--------PLGAAFF---TWTD-REFFDF-HGDV----LVKVPHW-----DQGYFYTEFSIGGEF-IARTNPVLSYLRKLSFLE-AERSDVEARVSDL---DSETLELLVTGSLRY-KYKYTVVDDLPE-----WAIIYMK----GLFHIDDDSE-----------------------
>Armillaria luteobubalina ambi-like virus 1
-------------------------------------------------------------------------------------------------------------------------------------------------------------MSLFSIFLRIEPYRDSS--TVPEELNRAFNKE--FKASQEYHIAPNLDYSGIF-GTRDSSLHTTLSPLHKP-------------HSYFNQYMRQVLQRMRQKY-IDRPKVLFPKYQGGKNVSYETSDNV----WTDHPSSLRFP-----SGHSTLDLERHYAMYGEQIQGPCEMRSAFRYNDLKPRVYYCVGGTAYWSSRYIRTIANDLLELIPACSKRSRYNVDRLNA--HI-EIGSRITIYDYSSFTTQMAELKNFCHHLSEFMRGIKVYTVDMREGIRERDVGDLISEYNDSINIHAAFSVSRM----D-AEQEDVMY-----QANSGMLGVQGNIALSTLLHAINLCAAVDDIDLC-NVVGDDAIVVHDDE----E-RPLDYIVRIVNLLGEVAVEKFCSWL-------YAEQIEKEYPDYWHYCKRPLYITYD----G--IQHGILPDFPNLAYVF-NLEDEFH--RPLGLLP-------DRVVAFAGQVSTFL----RTCRQNL--DNLS-EFEVIAAHQV-------LNRCYNHLR--LPANGVLPG--------------------------RTLR------RISESPLF----YSIP--------AICEGWL-DQDWED-VLWDSH-PGEA-----FISPDVSDQ--SQWPHFYEH-TGQSF-QATRHKLTGFLEDFGYVE-SKTVMRYYSTDEF---QDKLQWKKLVRGFRH-VYEITFIKEAPD-----WYNDILA----MISFEGTMEDYRITGIDYMDLVKSLVHM-----
>Armillaria ectypa ambi-like virus 1
---------------------------------------------------------------------------------------------------------------------------------------------------MSDYVAFPFIMSTLSVYLRIESYRESSRDSVTQELDRAFDKE--FAASQKKQKEPQLNYSGLF-GTRDASLQTPLSPHHLP-------------HAYFSQWFRRMFQRLRQRY-RDKEKVLFPKYQKKKNVSRDTEDRF----WSTFETSLPF------PGRSSYDLEKHYSLYGEQIQGVCEMRSAFRFTDLKPRIYYCCGGTDYWASRFIRDIVTDLCNMIPACHMRGRTNVDSLNA--HV-GLDSNVTIYDYSSFTTSLSELKNFLYHLGEAMRGILVYTVDDREGLVTRDAGQMILDYNETVNIHSMFDVERL----RPGQDSQFCT-----QMNSGMLGVQGNIGFSTLLHAINLCAAVDDVDTC-KVMGDDAIVVHDEE----T-RPLSYIRTVVNLLGEVAEEKFASWN-------YREECQKEYGDWWHYCKRPITVTQQ----G-IEI-GVLYDFPNPAYAF-NLYDDFH--KPLGSAR-------DRTVGYIMQVASFM----RKLTFEI--DNLS-SFEMNAMFAI-------LGKCYQALR--LPIGGSLPG--------------------------RLY-------IFDGIEEQLK--LAVP--------PITFEAV-EQGWES-NLWDTS-VVDG-----FLSPAVNEV--SIWPTEYEH-IGQEF-VATDHRLTRFMEDFGYMK-STKIQKWYDRTIT---ADKHSWLLLLRGHRH-VSGLLSSKR-PQIGISRYYIQYL--------------------------------------
>Armillaria sp. ambi-like virus 3
--MIFWGVCVARSILLLEIPEHSQVVLRRAAEERMHTRTDLKELFSLV--YPEYR--------------------TVIRTLSRLPLSARNLLIKSCQAQSWP--RPDSFSTLR-QMIEQHPDVYVH--DPYPEIIPFSNFAPH----FNLRLHDPLESAILLDIARGIPLPSIY--DVFEAQSASWSKE--IRLLHGVKREAAVNWDVFF-EEGCQHLPI--ADGVDP-------------NPQMARRIHHQLKRFRESV---RGRRFFPRA-THKNMSRSTRRDF----ERQTGHSLEGI-----PIFGQDNWGAHYHKTGKKLGGSSEMRQKWYHHGAKPRTYFAMGGEAYEACRFLQDFFTDIVDFFMPTNHKTRLQPDRLFLSSKYDKEDPHFRIYDLSNFTSNMSEQSRCLKGLEKFMEGVEVEIVDERYGPLMVTMDMLLGEYQESCVERPSVSLERY----RGIDTSEGDFHDSIPHMVASLLGIFGNLMSCTLAHYLIVSPVVRDEEEV-NVAGDDGILPEDAC----N---PDPVKRVIDLVGSCAMEK----------------TFRSDEESAIALKRPIWED------LPHLHTTYNIIPPSVVRCVQSICSSFKD-PRYPPLP-EPYTLNEGLNIVGKDLLRFL----RSAYLRRYQDVERLSEVISGYEKL-------VKTISRVRP--TPGTKGTQG--------------------------YTWP---------VKPEGYDF-LDAP--------PLTVLSI---NFAPKRLWTAK-LERR----------------PVYQESDLY-AGLSF-ESNSSPKLKMLEAYGYVE-KEEVMELLEDFR----VLDFLGMLAAPVHIPIVYSYSVVRDVPE-----TFQGWV--------------------------------------
>Armillaria borealis ambi-like virus 2
------------------------MVSREIMKEGKHIRSDLKQLFCLV--YPRYR--------------------SVIRSILGLPLSARTLLIKACQAQSWP--SPDSFSTLR-RMIDEHSHVLIT--EPLPVYLPFGEFAPH----FNLELQNPLESAILLDICRGLPLPTTE--EVFEAQAVSWAKE--IKLVHGHKREARVNWDVFF-VEGCQELPI--ADGVPP-------------NPSMARRIHHQLKRFRDKI---RGRRFYPRA-THKNMSRSTRREY----EHSTGKSLCGI-----PIFGQDNWAKIYHDTGVKIKGSCEMRQKWYHSGAKPRTYFAMGGEAYEACRHLQDFFTEMVDFFLPTNHKTRLQPDRLFLSSRFEKEEPHFRIYDLSNFTSNMAEQSRCLAGLEVFFGGVEVEIVDERFGVVATSMGELLSHYIEVCVDRPEVSLERY----PGTDLREGDLHDCIPHMVASLLGIFGNLMSCTFAHYLMVSPVVKDEGEL-NVAGDDGILPEDAA----N---PEPVKRVIDLVGTCAMEK----------------TFRGDEDSAIALKRPVWED------LPHLRSAYNIIPPSVVRCVQVLDKEFSD-PRYPPVF-EQRSFNEGLDVVGKDLMRFL----RSAYLRRYEDVVRLTDVLDGFERM-------VRQIRGTRP--STGTRGTQG--------------------------YTWP---------VHPYVYEF-LETP--------PLSVLSV---NYAPRTLWAAK-LGRL----------------PVYNDTDLY-CGLSF-ESNSSPKLKMLESFGYLE-KEEVRELLEDYR----VLNFLGMLAAPTYIPAIYIYTVVKDVPD-----VFQGWV--------------------------------------
>Armillaria borealis ambi-like virus 1
-------------------------------------------------------------------------------------------------------------------------------------------------------------MSLFSVFLRIEGYQDSS--SIDQELNRAFEKE--FRASQEYHLEPQLNYSGIF-GTRDSSLSTPLSTSHLP-------------HSYFNQWFRRMFQRLRQKY-NDKEKVLFPKYQKKKNVSRDTEDRF----WSTFETSLPF------PGRSSFDLEKHYEIHGEQLAGVCEMRSAFRFTDLKPRLYYCCGGDGYWASRFIRDLVTDLCNMLPACHMRGRTNVDSLNA--HV-THGSRVTIYDYSSFTTNLSELKNFLYHLGESMKGIRVNTVDAREGLVTRDAGELILEYNESVNIHAQFDIARL----R--DSDSFCY-----QMNSGMLGVQGNIGFSTLLHAINLCAALDDVDTC-KVMGDDAIAVHDDD----T-RPLSYIQEVVNLLGEVASEKFNSWS-------YDEECQKEMADYWHYCKRPITVTAE----G-IEI-GILYDFPNVAYAF-NLEDKYH--KPLGSER-------DRAVAFAMQVSSFM----RKLTFDI--DKLS-AFEMDAMFAI-------LGKCYRALR--MPTSGCLPG--------------------------RQF-------IFDGIEEKLM--LAIP--------PIHFDAV-EQGWES-YLWDTA-PVPG-----FISPAVNEV--SIWPTEYLH-VGQEF-VATDHRLTRFMEDFGYIK-STKIQKWYDRESF---ADKHSWLGLMAGHRQ-VSEFVFVVEAPD-----WYNEILH----IISFEGTFGDYSMLGNNLMDVLSWKAYL-----
