# Supplementary material for: Armillaria root rot fungi host single-stranded RNA viruses
Source: Sci Rep. 2021 Apr 1;11:7336. doi: 10.1038/s41598-021-86343-7 (PMC8016926; doi:10.1038/s41598-021-86343-7)
Supplement: Supplementary file 3 — Supplementary Information 3. [file 41598_2021_86343_MOESM3_ESM.fasta]

>YP_002019754 Epirus cherry virus
MSNLA---------------------------------------------------------------------------
--------------------------------------------------------------------------------
--------------------------------------------------------------------------------
---------------------------------------------------------------------DHEQVRTYSAY
CSRRLCGLT-------DRIGKLPECNLAP-----------AFLKELKLPGLPVPQT------------------------
------------------------------------LYLKATRWLTLSD-------------------------------
--------------------------------------------------------------------------------
--------------------------------------------------------------------------------
RDEEREYVPVLISHLITAVYDVVKFLLG------------RQITRKDIHYMV-GVYTL----------------------
----------LAMEGRL--------------------------EKSFKEHTAWLV-ARAMG---DVA-----PE------
-VPPTDGIS-------AGKIFSPR-LNRIIW--------MRCVLRRRPQDV-SLAHSLYQVKRVA-PPLVTKL----VNK
ASEEMLRRVTKE-ED-----------------------GE---EH---IILR-RLEGEIERTV------DELVKNARAER
WTGN-----------I-----------RGQPFPAQSA--------SYEHGVREGGQLHSLLGTGHGLNIPH-----LIAM
IQRGQYVYPVYGWDESVGPNL-----------KNVLEMVDC--------PEFLPTRRSPVLEPF-KVRTITMGPARHYFR
ARQIQGVLWDLLKGSRSTHL-PNRPIQESDISFFVQ----------RAGDRIFPGEEALYVSGDYSAATDNLRPSLSMTC
VNRLCDHLS-QSGSALDAAHPLRMLFQRVLVGH----AIMDGKRGEES--------------------------------
---EAGRQSWGQLMGSPLSFPVLCIINLAATRWVLEQ---------VSGRIVS--LN---QSGILVNGDDILFRMPY---
---RGYALWNR-VVTAAGLTPSPGKNFVTSRYAVLNSEVYDTSSRT----------ADP----------VPFLKINLMYG
TLAR-GCERRTSAELLYGDDLEAG-GTLG-HRCRA-LI-KG--FKP-EQQDYLITRFIRACQPFLSQAPG----------
VSWF--LHPAYGGI-------GLPSVRR----PRIEIHHLR-VAAYLSCG------GKDQAEAQVFM----HWLKQPSKE
FNRATL-------------------LRAMEVARELHVPTVQ----------------VSPEELKEAPE-------RFEIP
VKQE-L-LLSALTLGTEFEV-----TDQGQSARLREW-----------------NRYYRLLVRRS--------------L
KTYVRGSK--------------------DTTGLGLHAM--------GWEKAMRG--PKFRTVFDWSARSGGYSMLRKTTS
SY---SRCPFSSSSESILPSGGVRVCYS-----------------------FLNTQ------------------------
--------------------------------------------------------------------------------
------------------------
>YP_002019757 Ourmia melon virus
MEPRQEL-------------------------------------------------------------------------
--------------------------------------------------------------------------------
--------------------------------------------------------------------------------
--------------------------------------------------------------------LDPERVREEAKR
IVRWLCGLV-------DRTGKLPAGDY---------------QGKILNTVSEICKR------------------------
------------------------------------SKLPCGELAEALTKGR--------L-------------------
--------------------------------------------------------------------------------
--------------------------------------------------------------------------------
TRSLVDYSELLISNLVVGYFDVLEIYLG-----------KQSVRLSDIREMA-CKYTF----------------------
----------YAINRRL--------------------------EDYIKFQTAWLQ-ARAMR---D---VTPEPE------
-APSWLNEG-------FGRCFSAL-LNRKVH--------LRCVLRARPNDV-SLAASLYQVKRVA-PPLPDDQ----IEK
NLEKSLDRLTKD-EEPA---------------------GV---DE---PFLE-DLKRECKRTV------DELVQNARREG
WNRK-----------I-----------SRDCFPSQSA--------AFENPISKGGQLGQLVKENNTPRLPV-----LLGM
FEYKGRVTPVYGWADDGDTIL-----------SDEELGREV--------PAALKCRRSPVLEPF-KVRVITMGPAVQYYR
ARRVQGCLWDLLKHTRCTHL-PNRPVEESDIGFYVR----------RRGADLFRGEEVPYVSGDYSAATDNLHPDLSLSV
VDRVCDHLLSDDNRPLDPVSPWRVLFHRVLVGH----RIYDGNSSRNT--------------------------------
---EVAAQSWGQLMGSPLSFPVLCIVNLAVTRYVLEK---------ACGRIVT--LE---ESGILVNGDDILFRCPE---
---RTIPFWTR-MVTIAGLSPSPGKNFVSYRYCQLNSELYDMSGSR----------AEY----------LPFIKANLIYG
TLAR-GCERKRAADLCYGDTTTEG-GTFG-HRARA-LI-KG--FGP-DMQDRLMSRFLHSIKGFLEKIPE----------
VSWF--IHPRYGGL-------GLPLTRP----VTHNPYHLR-IAAYLSCG------GEQSQEARCMM----QWLSAPTKS
FNAATL-------------------LRILEVARNCKVPFRK----------------VPFALLHRAEAAG----VDLEAL
FRKA-L-LRSAPRLGVEYPS-----NESGDMQRLGDW-----------------RRFFRDVGRKA--------------A
RTRCRSGT--------------------ADERKGLFLM--------SPDNAVKG--PQYEYIFDWASHNMGGNIWDPSYK
FR----ADPFSSSESDEPRAKEIGPNRG---------------------PE-----------------------------
--------------------------------------------------------------------------------
------------------------
>YP_003104770 Cassava virus C
MSKRP---------------------------------------------------------------------------
--------------------------------------------------------------------------------
--------------------------------------------------------------------------------
----------------------------------------------------------------LAACLSVEETSFYAKT
EVSKLCGLV-------DRMGKLPR--------------------TYAGDDLPIDDN------------------------
------------------------------------LKPVARSVLAPILGTR--------L-------------------
--------------------------------------------------------------------------------
--------------------------------------------------------------------------------
TRERTEYICSLSSQLVVGISDVTYILLG------------SALSVKEIRWQS-QLFAI----------------------
----------LAIAGKL--------------------------EAAFKSHTGFLL-ATCLG---DRY-DSPDPS------
-SSNYGGIA-------PGRIFPPR-FQRKIW--------MRCVLRRRPQDV-TLASSLVNIKRVA-PPVPDSF----VQE
SLNKNRERLSKP-QS-----------------------DC---PD---PILD-MLERQVVRTV------DEIVYNAKKEG
WNRK-----------I-----------ARSAFPSQSA--------SFARSIASGGQLGEIVPENWSLRFPT-----LLAM
VERCQEVVPIYGWHESPETVL------------TENLRGHI--------DACLEVRRSPVLEPF-KVRTITMGPAEPYFK
ARRIQGVLWDLLKHTRCTHL-PNRPIHESDISFFCS----------RRGDAVFPDEETFFVSGDYSAATDCLSPVLSTVA
VDRLCDHLLSPENQVLDPVHPWRALFHRVLVGH----KIMEGKRGEEV--------------------------------
---EIAAQTWGQLMGSPLSFPILCIVNLAITRASIEH---------TAKRQLY--LE---ECGILVNGDDILFKLPL---
---RGLARWDF-LVTRGGLHPSPGKNFVSKDYAVLNSTIYRVGRT-----------AEL----------IPTIKGNLING
TACR-GIERPRDGSLYFSDASKYSWGTIG-DRARE-LI-KG--FPN-HIADQLLSRFLISMKPHLDLFPR----------
ISWW--AHPQYGGL-------GLPVTRP----GDFLPVHRR-VGAFLACG------GRRSQEFRMNM----QWLSNPVKQ
FNAFTS-------------------QYLMDIARSLSVPVKQ----------------IYNDET------------EPEFF
LERE-I-MYSALRFGVEFPT-----NARGNRELLAAW-----------------RHFYRQLERRA--------------L
RTRITDGD---------LP-------ERKADRKGLFLL--------SPEKLIAG--PRFKYVYDWACKNQGGNIWSSSSR
GYVLFDKHRVLESSALPFGKDEVKSSVS-----------------THFTPVNEYRQ------------------------
--------------------------------------------------------------------------------
------------------RIFFWT
>QDB75006 Acremonium sclerotigenum ourmia-like virus 1
MVKR----------------------------------------------------------------------------
--------------------------------------------------------------------------------
--------------------------------------------------------------------------------
--------------------------------------------------------------------------------
--------------------------------------------------------------------------------
--------------------------------------------------------------------------------
--------------------------------------------------------------------------------
--------------------------------------------------------------------------------
------------------------------------------SVQRNTPRVA-SCGQQRDQPF-----------------
-----------DKDGEP--------------------------FRLLSEMAEVL--GQHFD-----V-SLPVTS-VTSET
-DSARRIKK-------GKEFSVGL-LENPVN-HDWSGE-IRRASLTKRERY-TVAGSLFLWRKTL-PSSAAPF-------
--SEHMARVTAP-EI-----------------------EL---PV---GYIT-HVCTLAAKLF--------------PKG
WDRS-YHAL------------------VDSAVPTVSS--------VVERGRGKGGWRSTGPD------------------
--RFH-------YGQ--QCLG----------------DVPLLA-----SDESIKVKYMEAQCDG-KVRAVTVMHSD-AQF
LKPLHKLLYNQISKYPWLL---RGKANPTSFKKFFR----------VPG--------EVFVSGDYESATDHLPVTVAEWI
LRTAFKNAT------LIPDAVKVAALRYLRV------TLQYPDGT-----------------------------------
-----EARASRQLMGSLLCFPLLCIQNYLAFRWVFG--------------------E---SVPVKINGDDIVFRSTR---
---EKFDEWAE-FVGTVGLKLSRGKTLVDASAFSLNSTFFHVAHGQ---------APRL----------VPIIRCTSLMR
E------------------KCPYP-SALA-GTLRS-FL-DG--FKG-DLRDELGSWFLRKKKRMIRGCGR----------
-SV-------VRGL-------GMWANEAMLK-KSD--LWHR-ELWYVNSVPTAFHHGRRTEGV--------KVPDPPDRL
-------------------------------SGQVKLPTGWRRVALSQS------PRIRREQR---------------EN
ERDF-----WDQVTESAWGSVYK--P--------KE-------VER---------AYWDAVKMGS--FENQFFYWRT---
KTYSSASRRFVRR-------------LYEPKPERLYVDGEY--KLVEGPLPKAKKIGSRSALKSSLLYR----ELDRKT-
-------------DGLKGETVWVRVDES---------------FVEQEEEDFCLGE------------------------
-------HFGALVREKVSLARQFASVYFPKCT-------------ERWLDAELAADSY----------------------
----------------------VQ
>QGZ98422 Erysiphe necator associated ourmia-like virus 2
MVTG----------------------------------------------------------------------------
--------------------------------------------------------------------------------
--------------------------------------------------------------------------------
--------------------------------------------------------------------------------
--------------------------------------------------------------------------------
--------------------------------------------------------------------------------
--------------------------------------------------------------------------------
--------------------------------------------------------------------------------
-------------------------------------------HQSTSDDP-----------------------------
-------------LSRP--------------------------KSLLRGLSQRL--GRVYN-----V-SLPVPE------
GLEDFGLKD-------MKEFSTGL-LETSA--HPWAPV-I--SGLKPDNRL-TIAGSLFLWRKIL-PAPPVDT-------
--AEFVSRVTAS-ED-----------------------SL---PD---GYLA-HVARLTAEIF--------------EEG
WDKVKYLKN------------------VEGHCPTVNS--------VKENGRAKGGYRKLRPD------------------
--RYE-------FGN--VAIG------------YEDTEFEV--------DN--RLKFLIAPCDG-KDRAVTIMSSS-AQV
LGPLHKTIYDHLTEKKWLL---RGEAKPAAFEGFNR----------VKD--------EVFVSGDYEAASDHLPLSVAELI
LKVAFKRSK------VIPKVIKEAAFRLLRA------EVEVDG-------------------------------------
----EVYQVTRQLMGSLLCFPLLCLQNYIAFRYVYP--------------------D---TVPVKVNGDDIVFRSDR---
---ARYLKWAQ-FVNSVGLKLSVGKTMVSHSHFSLNSTFFKARWYR---------NPGL----------IPVVRCTTLL-
-------------------KASDA-NSLA-GSYQS-FL-KGCPYKS-ELREVFGAWFLEKKKKIIQRSGR----------
-SV-------KRGL-------GINATDRQIK-ESG--LWCR-ELFYFNHAVVSQPSIGRTAEA--------PLPEPPSSK
-------------------------------FRWTKIPAGWKRKEV---------KRLTQDDK---------------LR
EEKF-----FSELVDNTWEL------PPLVVNT-KE-------AER---------DYWDSLAVGG--FESDWNKYRT---
---NKRSK--LKI-------------FSSRFSRT------------LAGLTKVNDLRDRTRLRSAPFYN----YSQKKK-
------------------KFTWVYENEG----------------------------------------------------
-------VEESSGESRLTPGEFALTLLDCDDEW------------CRPFNKFIPPVEDNFI-------------------
--------------IYQGWHGLSL
>QGY72535 Plasmopara viticola lesion associated ourmia-like virus 5
MVTE----------------------------------------------------------------------------
--------------------------------------------------------------------------------
--------------------------------------------------------------------------------
--------------------------------------------------------------------------------
--------------------------------------------------------------------------------
--------------------------------------------------------------------------------
--------------------------------------------------------------------------------
--------------------------------------------------------------------------------
-------------------------------------------HQSISDDP-----------------------------
-------------LSRP--------------------------RSLLRGLSERL--GRVYN-----V-SLPVPE------
GLEELGLKD-------LKEFSTGL-LETSV--HPWTSA-I--SGLKPDSRL-TIAGSLFLWRKIL-PAPPVDT-------
--TEFVSRVTAS-DD-----------------------VL---PR---GYLA-HVARVTHEIF--------------EDG
WDKSNYLKN------------------VEGHCPTVNS--------VKENGRSKGGYRILAPD------------------
--RYE-------FGR--VAMG------------YDDPEFEL--------DN--RLKFLIAPCDG-KDRAVTIMSSS-AQV
LGPLHKTIYDHLTKKRWLL---RGEAKPTEFEGFQR----------KLD--------EVFVSGDYEAASDHLPLSVAELI
LKVAFRKSK------VIPSVIKEAAFRLLRA------EVEVDG-------------------------------------
----EVYQVTRQLMGSLLCFPLLCLQNYIAFRYVFP--------------------A---TVPVKVNGDDIVFRSSR---
---EGYQKWAS-FVKSVGLKLSMGKTMVSHSHFSLNSTFFKARWFR---------KPGL----------IPVVRCTTLL-
-------------------KASDA-NSLA-GSYKS-FL-KGCPYKS-ELREVMGSWFLEKKKKIIQRSGR----------
-SV-------KRGL-------GINATDRQIK-SAG--LWCR-ELYYFNCIVVNQPVIGQTAEA--------PLPEPPSSK
-------------------------------FRWTKIPAGWKRKEV---------KRVTQADK---------------LR
EKEF-----FSELVDNTWDL------PPLVRNT-KE-------AER---------DYWDSLAVGG--FESSWNSYRT---
---NQRSK--LKI-------------FNSRLSKT------------WARLTKVNDLRDRTRLRSAPFYN----YLQKKK-
------------------KFTWVKETVE----------------------------------------------------
-------REESLGVSGLVPGEFALTLLQCDDEW------------HRPFNEFIPPDEDTFI-------------------
--------------IYQGWQGLSL
>AYP71797 Penicillium citrinum ourmia-like virus 1
MVTA----------------------------------------------------------------------------
--------------------------------------------------------------------------------
--------------------------------------------------------------------------------
--------------------------------------------------------------------------------
--------------------------------------------------------------------------------
--------------------------------------------------------------------------------
--------------------------------------------------------------------------------
--------------------------------------------------------------------------------
-----------------------------------------------CDTPA-FCG------------------------
-------------AGRV--------------------------ASLFSETVSVLLAAAPDG-----V-RFEVPD-CLR--
-EKTFSPPD-------AKKFCVGL-LENPEA-HPWWPE-V--RGLTASHRM-SIAGSLFLFRKCL-PSTGKAN------E
LRSQHRERLCTS-PSQA---------------------NL---PA---GYVS-HCRRIARECF--------------PPG
WDSQ-YADL------------------AWGATPSVKS--------CRQAPRSKGGPRSLGLD------------------
--RSQ-------FLR--DCLR------------EGRDDLDV--------SR--DVDFLVVRENG-KDRMVTRSDAS-TGV
LRPLHKALYNRLSRLPWLL---RGEATPGKFKDFTP----------VQG--------EIFVSGDYEAATDFLPIEVARAV
LEVALANSK------WIPSRLGRAAVASLNA------KIHYEDCE-----------------------------------
---LPFDQVVGQLMGNLLSFPLLCVQNYCAFRWIFP--------------------D---SVPVKINGDDIVFRTTQ---
---DRFEEWAR-FVSQVGLRLSVGKTMTSPRFFSVNSSFFRSNRRG---------KPSL----------VPVLRVASLSK
-------------------PLDSV-SGLG-QALRR-FC-LG--FVG-AQRQRAETMFLRKRAWSIRSTGR----------
-SV-------IRGL-------GMKVSVGALQ-ESG--LWRR-ECWYAE----------LQREN--------PLPEDPSRL
--------------------------------RWAGVPDGWRRELLPRP----RGRRSRRSWLA-----------RREEL
ESAF-----VRELVDSAWRG--------GAPSS-GV-------QKK---------EYFSSVAGTG--YEESYRQWVSDRK
KCLRKPLYRFMRS-------------PTIRPPSTKGGP------------------VVRRWIENGVPSSDPGVGVGYVAC
D-----------------EKVWVPVPEE----------PEDPHDWVDFVPWESRFC------------------------
----GSSYEQFILGARSESAASRTHEAR----------------------------------------------------
------------------------
>YP_009667033 Magnaporthe oryzae ourmia-like virus
MSYS----------------------------------------------------------------------------
--------------------------------------------------------------------------------
--------------------------------------------------------------------------------
--------------------------------------------------------------------------------
--------------------------------------------------------------------------------
--------------------------------------------------------------------------------
--------------------------------------------------------------------------------
--------------------------------------------------------------------------------
----------------------------------------------ESDGSA-ACNS-----------------------
-------------AGRVA--------------------VPSLQMRNLVSFSGLL--SETFR-----V-DLRVPE------
-TLGDSTRE-------LKEFCGRL-LEPSGS-HPWAHI-L--RPLPAVDRL-SIAGSLFSFSKTL-PSSDPDC-------
--DAYVRHMSVP-GV-----------------------KT---PD---GYLR-FVRKLIMREF--------------PVG
WDKG-WRST------------------YLGTTPTSSS--------ALGSSKGKGGARYQLRG------------------
-SRQW-------FLK--SCMG-------------LERELLL--------DP--VRKVGIARCDG-KSRRVTQSPAE-SVV
LSPLHTLIYNHLSRKDWLL---RGEATPDKFADFCQ----------KDG--------EVFVSGDYESASDNLSIEAAETV
LSAIFAKAR------YIPQAIRRVAMDSLRC------VLVSEG-------------------------------------
---AVGIQARGQLMGNFLCFPLLCLQNYAAFRYLAG------------------------NYPVRINGDDIVFRAPE---
---HVRARWAA-GVQALGLTLSVGKTFVHKRFFSLNSTYFRARTKN---------GVKG----------VPIVRATLFYK
-------------------GVESA-DSIV-GRFSS-VG-SF--FPV-ATSSMLRVRILQAMQKEIRCTQR----------
-SV-------RRGL-------GLNATPAELA-RSG--LLVR-EKFYSN----------LPRES-----------AVPSKL
-------------------------------AVSGALPPGWVKVRP-----------LWTGMTL--------------VE
DPEF-----KKELVQHCWNSVVS-----------RV-------ETQ---------DYWNVVRSGG-------CPYRSTSG
QAYRRKAK-LLKL-------------SVN---------------------------ATRRYLEGRLGA------VPPRK-
------------------KGVWQRADR-----------------------------------------------------
--------------------------------------------------------------------------------
------------------------
>ALD89131 Rhizoctonia solani ourmia-like virus 1
IGPE----------------------------------------------------------------------------
--------------------------------------------------------------------------------
--------------------------------------------------------------------------------
--------------------------------------------------------------------------------
-------------------NRGPLCL------------------------------------------------------
--------------------------------------------------------------------------------
--------------------------------------------------------------------------------
--------------------------------------------------------------------------------
---------------------------------------STQMTVDSGETPA-FTAA-----------------------
-------------VDRA--------------------------CALLREAIPVW--EAQCSLD---TGSLPVPD-WARER
-SAPPSVKL-------FKEFCVGL-LENPCC-HAWWPA-L--SRVSLEMRT-AVSGGLFLLRKVL-PSLPSPW-------
--EEHAGRVCSP-GP-----------------------TL---PV---GYLS-HVRRTVHRLF--------------PYG
WDRE-YYDA------------------VHRFIPRSSS--------CLGFPRSVGGARAAWRG------------------
-LRAE-------FRNLVSPSG-------------GDSPLPV--------DE-FPAKFMNVLENG-KCRSVTVGGAD-QVL
LGPLHKTIYGTLSRNEWLL---RGAAKPSAFSGFSQ----------CPG--------EVFVSGDYESATDNLSLEVAEAI
LDVLRRKAL------FVPDKLWSVAALSLRA------TLLYPGGV-----------------------------------
----EMAQLRGQLMGNYLSFPLLCIQNYCAFRFCVR-------------------PEEVSDHLVRINGDDIVFLATR---
---EVARRGVA-LVFPTGLKLSPGKTLVSSSVFSLNSTFFRGVRDRL--------VPRL----------IPVLRFGSLGP
V-----------------RAEMTP-HSLA-PSLAA-FR-KG--FRG-EARVVAEAMWLRWRRKELLATGR----------
-SV-------VRDL-------RVPVTFEALS-RVG--MVRR-ECVALT----------LPAN---------SLPFDSVRF
---------------------------------NGALPPGWTRREV-----------SGRGRRR-----------RAREL
EEEF-----WEQVRQRTWDQ--------GTPPK-KA-------LAR---------EVWDRTVETG--QGRAIHVWLR-HM
RDWSKAPK------------------LYRPLAKRLR--------------------PDLSLLRRACEE-----DAPRRV-
------------------GAIWVPDGYS----------DRVGRWEQSFVPGGVMEE------------------------
----------------SFPFIACLSFD------------------GHPLGSELGTFDDSTLR------------------
-----------------AWCGERR
>QDB74999 Cladosporium cladosporioides ourmia-like virus 1
MAGI----------------------------------------------------------------------------
--------------------------------------------------------------------------------
--------------------------------------------------------------------------------
--------------------------------------------------------------------------------
--------------------------------------------------------------------------------
--------------------------------------------------------------------------------
--------------------------------------------------------------------------------
--------------------------------------------------------------------------------
------------------------------------------DKSLNAFGSA-SCPH-----------------------
-------------------------------------------LIRFRKFCGIL--SSLYG-----V-GLDCPE-FSG--
-NSLDKLSS-------FKKFCSGL-IERRM--HPWRVP-L--KQLGIRSRM-SIAHSLFLFRKTL-PAPPPDL-------
--NDFLDTISAP-SP-----------------------EP---DV---DFLN-FCSREISKIF--------------PTG
WDRSLYPSN------------------CLSATVSTSS--------CRENGKGNGGCRSWVLDNKMPE------------I
SSRED-------FTL--SALV------------LQKYSRPL------------PSRLVAVDTGG-KWRKITVPSGN-QSL
LRPLHKSIYDQLSKQKWLL---RGKESVKSFAAFSS----------MAG--------EKFYSGDYESATDFLNNSVSKHC
LAQLLMRAR------SVPHGISMMAMDSLSL------PVELSDGDQH---------------------------------
---RVVNQTSGQMMGYLLSFPLLCLINYLTFRYAIP--------------------R---DVPVKINGDDIVFRSTS---
---EEYDKWVK-LVGKSGLVLSVGKTMVDRRFFTLNSCLFEGRNDG----------PRV----------IPFIRSTALFP
KS----------------KDPEMV-MGLR-GRYTS-FC-PG--FSG-VKRSFLRTEWLRLNRGLIDVTRR----------
-SV-------SRGL-------GLCVTFPELV-NSG--LWVR-EAWHLS----------LSVEK-----------PIPAPF
-------------------------------SEWSCRPKGYRYVRV---------ERITKELK---------------SY
SEGI-----SAAWLDSAWEN--------------KTEC-----EVN---------DWFAAMKAET--YE--WGSWIESRS
KDALKRAK-LLGI-------------SVRNAQRYLR--------------------PSRALFKPESFKSVK---------
------------------RSIWIKDDIN-------LGIVYESKTGSFDVPFSEVSK------------------------
-RDSHESIESDDVRDYIVPTLSVNSVLVSSKQFF--------RKNFRCFDSDVSITCDGVPE-----LELDPTSAISARV
YRNGGIGIGPP---------SCLV
>QDW80875 Colletotrichum gloeosporioides ourmia-like virus 1
MGQK----------------------------------------------------------------------------
--------------------------------------------------------------------------------
--------------------------------------------------------------------------------
--------------------------------------------------------------------------------
--------------------------------------------------------------------------------
--------------------------------------------------------------------------------
--------------------------------------------------------------------------------
--------------------------------------------------------------------------------
---------------------------------------RSDHVKTPAFWSA-TCSV-----------------------
-------------------------------------------RRRFLRLKRAL--EKLHQ-----V-SLPSPM-LVG--
-TAESKEKN-------FKRFLSDL-IEGKE--HIWVNP-L--RRLQRRTRY-SIGLTLFLFRKIL-KGKSPDL-------
--ESLLERVSSP-PG-----------------------EV---DN---DFLE-FARDQVDRIF--------------PQG
WDRG-YWNR------------------VKSATVSTKS--------CSESRRSDGGNRMYWLDRANSD-------------
-ARSE-------FCQYLSGER---------------DLRDLP-------DT--AAQFINVETSG-KVRALSVPPAK-FSL
LLPLHKLMYDQLSKEPWLL---RGDASAKSFSDFLK----------QEG--------ELFVSGDYESATDNLNPIIQHEI
LSKLLSNCT------EVPSGISQLALRSLHWRAGVRGNIDASDEEHPP--------------------------------
---DIREITSGQMMGFPISFPLLCLINYITFKFAVR--------------------R---HVPLRINGDDIVARITK---
---EEYDRWVT-LVGKSGLKLSVGKTMVDRSFFTLNSSLFEGKKVR----------VVE----------LPFIRSKAFFG
LTE--------------EDKEGSP-YSFV-GRYKS-FC-PG--YFG-QKRWYLRTLFLQGNRDQIMKSGG----------
-SL-------NRRF-------QMNIPAWVLR-DSQ--LLSR-EASFLD----------LPAEK-----------PPPMEK
-------------------------------SEWSKRPKGFRIAYSA----------SKKEYS--------------EEE
KEEL-----IEAQVQSAWEG----------PDE-DE-------DYR---------QVFEGLKDVS--FN-----------
--LIKMSK-MLRL-------------PVG---------------------------ELRKTLRARAEKIVSSYKRPAKV-
------------------YPYWKKSEGS-------------------CHASLACQE------------------------
------EQDQQVVEPRLYP-------------------------------------------------------------
---------PP----------LVY
>QDB75008 Cladosporium cladosporioides ourmia-like virus 2
MRL-----------------------------------------------------------------------------
--------------------------------------------------------------------------------
--------------------------------------------------------------------------------
--------------------------------------------------------------------------------
--------------------------------------------------------------------------------
--------------------------------------------------------------------------------
--------------------------------------------------------------------------------
--------------------------------------------------------------------------------
--------------------------------------------------------------------------------
----------------------------------------------------LL--EQNHR-----V-PLRAKQLF----
-DVKSIEKN-------VKQFCGEL-LDRCVP-NHWKTT-LRQSHACLATRA-SIASSLFSVRKLV-ISEKPNP-------
--LDYVYKMTRP-QK-----------------------FP---PL---DFMR-FCSEELKVMF--------------KQG
WDRG-YWDQ------------------VTRFTPPNKS--------NV-NKKENGTYRAMATKDD----------------
SARDR-------YLRWADGTV----------------TTPI--------DR--GVKANAVLTGG-KWRVITLADPM-LSH
LLPLHRTIYNRLSKEKWLL---RGEARPSEFSEFSR----------IPG--------EKVVSGDYEGATDNLNMHVSKHV
LRTILRSAT------HVPTRVREEALDSLSM------DFLFEDGS-----------------------------------
----SLTQSRGQLMGNPLSFPLLCLINYLSFKYAVR--------------------R---DVPVKINGDDIVFRALP---
---SEIESWFS-FVSCSGLVVSPGKTLVHSRLFSLNSSYFLSLAVG----------VFP----------VQHVRASAVLK
-------------------KCEDM-TALT-GRMAQ-IK-RD--LFG-SFRARCLATLIRRNFSVVYPSQG----------
-SF-------ARRY-------NYPVPGMVLR-ELR--LMER-ESFYSN----------ITSE---------PLAHKPYVK
-------------------------------ERQEVIPKTWTKERC-----------LFNGDRL--------------ID
REEA-----GRVFTEASWRAPLI-----------KE-------TRD---------EYWKRVRDES--YR--FCPFAK---
----KTHK------------------LYKNFTKTVF--------------------GAMSVFKPSPVP------LFESK-
------------------ESFWVEKGNE-------------------GAPCASVAF------------------------
-------RSAGFV-------------------------------------------------------------------
------------------------
>QDB75007 Phaeoacremonium minimum ourmia-like virus 2
MNKE----------------------------------------------------------------------------
--------------------------------------------------------------------------------
--------------------------------------------------------------------------------
--------------------------------------------------------------------------------
--------------------------------------------------------------------------------
--------------------------------------------------------------------------------
--------------------------------------------------------------------------------
--------------------------------------------------------------------------------
-----------------------------------------------NIVER-TLAKEQW-VGK----------------
----------GNTVDRAF--------------------PFLLAVYRFRSVVKWL--NAEYD-----L-DLPHPA------
---FTSARE-------LKEFCGGL-FENPST-HLWTRH-LRSRHVCLRARA-SVASTIFLFRKVL-PAEKLSKKQ--AAK
VAEKYIKKMTTP-QD-----------------------PA---PS---DFLD-FVANETGRMF--------------RPG
WDHA-WHNA------------------ADSFCLPVKA--------CIDNKAGAGGARSITEWEQ-VYKDGR------IIP
AIQAK-------YEYFIEPDE------------LVRERVHI--------PR--STEVMTIWTGG-KNRTISMFHAE-RSF
LTPLHHIIYDHVSKKPWLL---RGDAEKKIFLDFLP----------KGD--------EVLVSGDYESATDNLNLSVSQTV
LRMIRNHST------EVPTQVWDAAEEALVS------RFE----------------------------------------
---NGELQARGQLMGSLLSFPLLCIVNFLSFKWAVP--------------------R---KVPVKINGDDIVFVATP---
---EERDNWYK-QVGKSGLVLSKGKTLCTRSLFSLNSTFFLARRRG---------EIEE----------VPIIRSTCVWN
-------------------PPDSC-ASVQ-GRLQS-AC-RQ--FSK-EIKNKVLVETLRTCSKWVNLSQR----------
-SL-------QRGL-------QCRVSPGVIR-GAG--LMKR-EVFYNA----------LDEE---------PLCPPPFKR
-------------------------------WQHWGLPTGWESV-------------VREDGS---------------GD
DVGA-----LSALVASTWSG--------FVTHE-EI-------DFN---------AYLRAVRNRT--FN--YVPLNR---
----RAFK------------------MLGPCPFTFE--------------------ELELTLKKKIRN------LQRKG-
------------------ERVWRKVHQS--------------------VLTFVRAS------------------------
--------------------------------------------------------------------------------
------------------------
>QED42899 Monilinia ourmiavirus B
MMTT----------------------------------------------------------------------------
--------------------------------------------------------------------------------
--------------------------------------------------------------------------------
--------------------------------------------------------------------------------
--------------------------------------------------------------------------------
--------------------------------------------------------------------------------
--------------------------------------------------------------------------------
--------------------------------------------------------------------------------
------------------------------------------DTKEKNYKSV-RLARIGW-VTG----------------
----------GNSACRAP--------------------AYLECLERLEKLTRWL--EAQWC-----C-RLPRVP------
---LNDNQS-------IKKFCDEL-LDRNSF-GAWKQS-LRDNHLCLRARA-SVASTLFLFRKVV-PVDKLSKAD--ALR
VAKAYIDRMTSP-QQ-----------------------SP---PQ---DFLD-FASSLTKKIF--------------RPG
WDKS-WYGA------------------ADSFCLPVSS--------CLQNTTKDGGVRGLNYLDPPVYRDGA------WIT
ALRND-------YLDFTMDDE------------SVRRRVDL--------GN--ATRVCTIFTGG-KNRTISVFGAD-RSF
LTPLHTILYNEISRQGWLL---RGEADKERFSDYTF----------NES--------EVLVSGDYESATDNLNIHVSKHV
LRAIRSQSQ------HVPSQVWDAAESALVA------KFE----------------------------------------
---DGRLQARGQLMGSLLSFPLLCLINYLTFKWAVP--------------------R---KVPVKINGDDIVFRASP---
---EEARRWTE-MVGDSGLTLSKGKTLFTRSFFSLNSNFFLSRKSG---------IIEQ----------VPHIRSSCVWM
-------------------KPDCA-AAVQ-GKIER-SV-IG--MPA--VTIPVHVECLRTCSKQIWSSQR----------
-SV-------MRGL-------SCTVSHAALK-GAG--LMKR-EVFYLT----------TTSE---------PLPLAPFKR
-------------------------------WAYWKMPCTWRSV-------------RVEDGK---------------GD
DTGA-----GHALVESTWDP--------NCDVA-DI-------SIG---------AYLRAQLVGT--YR--YVPLKE---
----KYFR------------------MLGRCGESFE--------------------DICHRLPSDYRQKV---YRNKKG-
------------------ERVWRRDAGV-----------------CDRTVAFTSAG------------------------
--------------------------------------------------------------------------------
----------------------VN
>QLF98313 Botryosphaeria dothidea ourmia-like virus 1
MMQT----------------------------------------------------------------------------
--------------------------------------------------------------------------------
--------------------------------------------------------------------------------
--------------------------------------------------------------------------------
--------------------------------------------------------------------------------
--------------------------------------------------------------------------------
--------------------------------------------------------------------------------
--------------------------------------------------------------------------------
--------------------------------------KEKREYYEKNNFSL-SIASRWAE--G----------------
----------GKIALRSSS------------------PDLILSLARLERLRLLL--QSIWR-----V-RLPIVK------
--RAWDLKS-------LKDFCDGI-LDKGCVCHEWRTSLLRENHASLRVRV-AVASSLFLFRKVI-PQELTKAE---RTK
RLHAYIDKMSEP-QP-----------------------TI---SP---PFVR-HVQRWMRKLF--------------KEN
WDKH-WSKN------------------VETFTLPTSS--------CLENPRKEGGPRGMDRA------------------
ALRAE-------YRAFIEGTG-----------------SRI--------RG--DMKPMMIWTGG-KWRLVTKFSAR-RSF
LTPLHHLIYNHLSKKNWLL---RGEATRDEFEDFSR----------REG--------EVFVSGDYESATDNLNISLTHLV
LDEMRRTSH------YVPPHVWREARLALVA------RFP----------------------------------------
---DGRRQSRGQLMGSLLSFPLLCLVNFLTFKWSIA--------------------R---RVPLKINGDDIVFRCRP---
---AEAEKWFR-SVEQSGLVVSKGKTLVHSNVFSLNSTFFLPQIEG----------VEV----------CPVIRSTCLYG
-------------------AVEEP-SQIA-GRLKG-VF-CG---GG-RARDQIHAFALKEMSKGVWSSQR----------
-SV-------MRGL-------GCRTSWKSLY-WAG--LKER-EVFYNE----------LLSEP----------DLPPRKR
------------------------------VWSQNAIPKGFRRV-------------PARSPT--------------CCD
HPEF-----APALVESCWVT--------EPKKQ-EE-------QTG--------DAYWEVVRNDT--FR--YVP------
PPAIKFAR-MAGMTD----------S------------------------------EIDNYYNRRTNA------SCRNE-
------------------RKVWVKVPDD-----------------EELPPRRGLGY------------------------
--------------------------------------------------------------------------------
------------------------
>QIC52830 Apple ourmia-like virus 3
MHIS----------------------------------------------------------------------------
--------------------------------------------------------------------------------
--------------------------------------------------------------------------------
--------------------------------------------------------------------------------
--------------------------------------------------------------------------------
--------------------------------------------------------------------------------
--------------------------------------------------------------------------------
--------------------------------------------------------------------------------
-----------------------------------------MYKGASLKTSS-KLSSS----------------------
-------------TKKAD-----------------------LLSKSMRDFDGLI--GKVYN-----Q-PSALS-------
-TLTSDPKR-------LKDFLGRP-LAA-----------L--TPRSSKQDV-SYAASLFLARKVI-PTPDGDDPI-----
--PSYLSKMGRE-------------------------QTI---NS---GFLR-FASQELPKMF--------------PRG
WDSK-YVGL------------------CGSTIPSGGS--------SVENPRKRGGSRVEISRSM----------------
-SREE-------FVT--ACMTGSLYPLR---EEHSQHKVEI--------PA--ERLIRVIDDDG-KHRIVTVASAK-QWF
LGPLHHLLYDTISTRNWLL---RGEATPKSFQDFTR----------VDG--------EVFVSGDYEAATDNFNRLHSEFI
LELILRSS-------NIPEPIQKLALSSLTA------TLITESGA-----------------------------------
----RHQQIAGQLMGNLLSFPLLCITNYLAFKYAVP--------------------R---DVPLRINGDDIVFRATQ---
---KEADNWMR-VVADSGLVLSRGKTLVHERYFSLNSCFFMARRPDRKS--GVGRKPSM----------VPVLRAKSIYK
PL-----------------QHGDH-AAAQ-SRLRK-AC-KG--FTG-RIKGLVRGHILRFHRKMFSSLGC----------
-SL-------NRAL-------GVRVVHPALE-FAN--LHEQ-EVYFLR----------QPVT---------LDKRPPVKL
AEEA-----------------------KLATEGWLAIPAKW----------------VKDDHE--------------RRY
LSGL----WGEHCNHIAWEH--------------GV-------GTD--------LDKMVSVRDEFIKFQ-----------
-GLTRMAK-LLKK-------------TRRGVQRMLRST-------------WRKDSSVKRWLVNCGQVRK----VPPRVW
I-----------------PEIWKKSWSS----------------SLEFRPSRARIE------------------------
----DNPWPSGFLCLGVFPQGMQHSWF-----------------------------------------------------
------------------------
>Armillaria_mellea_ourmia-like_virus_2
MRDN----------------------------------------------------------------------------
--------------------------------------------------------------------------------
--------------------------------------------------------------------------------
--------------------------------------------------------------------------------
--------------------------------------------------------------------------------
--------------------------------------------------------------------------------
--------------------------------------------------------------------------------
--------------------------------------------------------------------------------
-------------------------------------------CLQANHCDACHCTDS----------------------
-------------------------------------------RSAVRRFGELW--SAAYG-----PHEQPFPS------
GIPTDLRGT-------LEDDICSL------------------SSNCSKRDV-SKAASKFLFRKAL-PAPMKSS-------
LVSDYFEKLGRD-PL-----------------------KV---EE---GFLD-LSSRMINDLF--------------PKG
WDYN-YEDY------------------VRESVISSGA--------STEFSRKKGGAREYMRRNV----------------
-GLTG-------FEE--ACLLGS--------------GVNFI-------ND--LRSVHVLLDNG-KPRIVTVASGE-QHY
LSPLHHMMYDRLTKHGAVL---KGDANPKAFVGLMR-DYS------KKD--------DIYVSGDYSSATDNFNVGHSRIL
LRLIAQNST------TVPKGLWDVAVDSLSG------SIVFSPEAWDPPE------------------------------
WEKSVGYQLCGQMMGNYLSFVLLCITNLSTIYRAFGYE--------RARKMV----E---LGLVVINGDDIVFRCTR---
---AEYDTWAL-GVRECGLVLSPGKTLTHKRVFSLNSTFFVATDKS----------IRM----------IPVIRCKSIIR
E-----------------DKEFSP-ASFT-GGLQA-LL-RG--WSG-EARSRLAGCALRLRGVEWGVIGNKGGHW-----
GSL-------CRLL------RNVPVSLSALK-KSSRQMIRREEDTFQN-----------------------TLGFPAFGE
----------------------------TVDREYGKLSGTA--------------EIFHEDVK---------------SY
LREM-----DVEPAERRWDW------LFETRSYPKKFF----GHED--------KEIIGRVNNRA------------GKL
RTWIQGPR------------------SKKDQKRERN--------------------CHLRYFKDSKRKIFHAGVISPSM-
-N--------GEWSKSAANRGWIEVVAD--RCEGY-------GVDFHSMACENTAT------------------------
-------FRSNYLKYRGFPSFGRVFEGRSEGL-------------GNISGQVVGSECV-----------SGPVGVLKSVR
RPVQFL---PGGTI---G-STFAS
>QED42901 Leucocoprinus ourmiavirus A
MERT----------------------------------------------------------------------------
--------------------------------------------------------------------------------
--------------------------------------------------------------------------------
--------------------------------------------------------------------------------
--------------------------------------------------------------------------------
--------------------------------------------------------------------------------
--------------------------------------------------------------------------------
--------------------------------------------------------------------------------
-----------------------------------------INKSKDVSLA-----------------------------
-------------PAKA---------------------VPML-WAKIRSVLEDV--GCGKG-----L-PWRVP-------
-DKGFLAEK-------LKRVAEQE-RKETGS-----------GRRAQNREL-TGAASGFLFRKVI-PGTVGKTEAE----
--VDYLRSLGSD-HR-----------------------HKCGSNC---RWKL-DVRRKVEELF--------------PIG
WDSE-YKEY------------------VERAYVGRSA--------CLEVNKKSGGFARFVRDME----------------
--WDD-------WVEGYWGEGDIF--------ESWRREVELG-------KE--ERKVSVLLEDG-KTRTVTVSSGK-QAW
LQPFHQMMYDRLARQKWLV---RGEVTRKQLRRMYE----------GSG---------LMVSGDYEAATDNFCPEHSRWL
MEVISSRCR------YVPVDLLQLMENRFDG------GFLVGKTG-----------------------------------
----RVERRKGQMMGDYLSFPFLCLVNYLTAWRSLG--------------------E---NESLMINGDDIAFRAPE---
---HEIEKWEK-GVAEAGLSLSKGKTLKSSWMFSLNSTFWVEGKTG----------MTK----------LRAVRAKTFLK
ESE----------------------RGMW-ARFDE-VR-KG--WSG-KDRQIIGRSFLEWRAHQKKKWDDVGGDMI----
-WL-------VRKT------------------KGKGSEWKR------------------------------TVPAKVRST
I---------------------------IDLYERCALEGVR-------------------------------------GG
GKNF-----CEDDPRSLYDL--------------RP------------------LSYDEEGEPGG-RFE--WPGLYKGH-
RSENRQKK-VIYFKPI------EV-V------------------------------VRLKGMKRSCPIRV--RRVKNKE-
------------------RMGWVKKENP-----------------EHGIPAVISGE------------------------
--------ESNECSGEQGP-------------------------------------------------------------
------------------------
>QED42896 Leucoagaricus ourmiavirus F
MERT----------------------------------------------------------------------------
--------------------------------------------------------------------------------
--------------------------------------------------------------------------------
--------------------------------------------------------------------------------
--------------------------------------------------------------------------------
--------------------------------------------------------------------------------
--------------------------------------------------------------------------------
--------------------------------------------------------------------------------
-----------------------------------------KNKSEDVSLA-----------------------------
-------------PAKA---------------------VPML-WAKIRSSLRKV--GCEGS-----L-PSWLP-------
-SKGWLAEN-------LKKVAEKE-RESTGS-----------GVRRQNREL-TGAASGFLFRKVI-PGTVTKAQAE----
--DAYLRSLGEK-HR-----------------------HKCGSDC---RWKS-DVRRKVEDLF--------------PIG
WDSR-YEEY------------------VERAYVGKSA--------CLEVNAKKGGIRSWLAEQE----------------
--FEE-------FWQGAWGEGEEF--------EEYAELCRLG-------GE--ERSVKVLLDDG-KTRTVTVSSGK-QLW
LQPLHQLLYDHLAREKWLV---RGEVTRKQLERMAK----------GHG---------VMVSGDYEAATDNFCPEHSRWL
MELISTRCR------YVPDGVLKLAESRFVG------GFLIGKAG-----------------------------------
----SAMRCKGQMMGDYLSFPFLCLVNYLTAWRALG--------------------E---NRTLMINGDDIAFRAPN---
---DRIRRWEE-LVEEGGLVLSKGKTLKSDWMFSLNSMFWVQSGSR----------MKK----------LRVVRAKTFLK
ESE----------------------RGMW-ARLDE-VT-KG--WSG-RSKEIMCRSFLEWRAHQKKNWTPVEGGIV----
-EL-------VRRT------------------GAKGGVWKR------------------------------SVPAKVRSK
I---------------------------VDMYERCALEGER-------------------------------------GG
GRVF-----EEGDPRSLYEM--------------RP------------------LEYWEEREPGG-RFD--WPGLYHGYQ
KGKMKEKK-VIYFKPL------EI-V------------------------------VKLKGFKRGRPIRV--QKVKKRR-
------------------DMGWIKIENP-----------------EHGIPAVINGE------------------------
--------ESNECGDRQGSVHAEGSSV-----------------------------------------------------
---------PPWA---------AV
>QED42964 Leucocoprinus ourmiavirus D
MRNT----------------------------------------------------------------------------
--------------------------------------------------------------------------------
--------------------------------------------------------------------------------
--------------------------------------------------------------------------------
--------------------------------------------------------------------------------
--------------------------------------------------------------------------------
--------------------------------------------------------------------------------
--------------------------------------------------------------------------------
-------------------------------------------DSKTSTGAR----------------------------
--------------VKA---------------------VSN--WRNLRRVVQE---SGGYN-----L-PRRLP-------
-SKEVLASA-------LKECVEEG-VRVGGK-----------EWREKKREC-AAKASAFLFRKII-KKERDELKEG-VVR
EEEQYLQRMSSA-HS-----------------------HVCGEDC---EWKA-AVASEVDRLF--------------RYD
WDSK-YWDY------------------AAEGRTGTSA--------CTENPKKEGGMVGFVREKE----------------
--WEE-------WSRGYAGEGKEF--------EEYLEEARSG-------RE--ERKVRVLTDDG-KYRIVTISSGR-QRW
LEPLHNLMYDHLARFPWLV---RGDVGPGQLKRMVE----------GEG---------DFVSGDYEAATDNFCPEHSRWL
MERIARRCS------RVPEGILALAEARFTG------GILVGSSG-----------------------------------
----SVERKRGQLMGDLLSFPFLCLVNYLTAYAALG--------------------A---ERSLLINGDDIAFRACS---
---ERRQRWEQ-WVEKGGLTLSKGKTLVSRWMFSLNSRFWVVRKKK--------SGMSE----------LPVLRPKTLYK
DQG----------------------RGLW-ARWEECVR-MG--ATM-EKRAKISRHFLEVNGWAKKKRGRST--------
DEL------ASESC------------------EDGEGGRER----------------------------GGNSEEEPGGR
G---------------------------GDNGEKEGRGSGV-------------------------------------GG
VEVS-----SSDEVEESAEG-----------------------DKK---------------------------------L
RTLGDGSE------------------------------------------------------------------------
--------------------------------------------------------------------------------
--------------------------------------------------------------------------------
------------------------
>QED42953 Leucocoprinus ourmiavirus B
MNTN----------------------------------------------------------------------------
--------------------------------------------------------------------------------
--------------------------------------------------------------------------------
--------------------------------------------------------------------------------
--------------------------------------------------------------------------------
--------------------------------------------------------------------------------
--------------------------------------------------------------------------------
--------------------------------------------------------------------------------
-----------------------------------------------------NPRTL----------------------
-----------SGSRRL--------------------------VRSWNESRDAL--RQIFG-------STSLPS------
---------EL----PSKEDCSSA-LSHLPS-----------SPHLTSQAV-SEAATLFQFRKCF-PAPQMS-----KMA
RWNAYSEKMSRP-SP-----------------------SF-------TEEFD-TAARLAVNLL--------------PRN
WDQS-YPLH------------------VQNSVPSLSS--------NLELSDDPSTLFGDDPDAN----------------
------------FLS--ICLGYS-------------PTLPI--------PP--ERRVAFPAEKG-KVRTVTIASAL-QLQ
LLPLHRTLYAALSRRS-IL---RGPATRAKMSRMRY----------HEG--------ESFVSGDYQSATDNFNLSNTVRL
IQLLRTTST------HIPSAIWDLATEFFSRA-----VLCYEDKKNNV--------------------------------
--TYSTVQQSGQLMGNILSFPLLCLTNLTGVVLGLGVL--------RTKQLI----R---DRLLHINGDDIVFRSTP---
---TEYTTWRD-NLHHCGLVLEQSKTLVHPTVFTLNSTFFKARATH---------FPRQ----------VFFFRAASFIT
PKLH--------PTLLPHAQITRA-NTLL-SALSS-MV-SP--FLY-QGRITNVIRMMQRNRDCYVTSPT----------
-SL-------STTV-------PPPLQSELIP---KWHRFSR-QLDHVR------PLNIRGHQV--------SLGPPPQPL
------------------------------------------------------------------------------RY
IPRS-----HRPKPELIWMD--------------EM------INRQ--------MQFCRRRAPIP-------------PG
QLTMSFPK------------------------------------------------------------------LPPSL-
-------CPMDPLPPHRRTHHYVPTPNT----------------SRHGIGFRVSEHLR----------------------
-------VYSSEHPPPPHPSFVPGPTLSAG--------------------------------------------------
---------PS-------------
>BBF90578 Pyricularia oryzae ourmia-like virus 3
MATT----------------------------------------------------------------------------
--------------------------------------------------------------------------------
--------------------------------------------------------------------------------
--------------------------------------------------------------------------------
--------------------------------------------------------------------------------
------------------------------------------NSNKV---------------------------------
--------------------------------------------------------------------------------
--------------------------------------------------------------------------------
---------------------------------------NYSSSGRTSKKSR-RCRAY----------------------
-------------QART--------------------------IQYMNRAILSV--RSIFG-------DCPPFS-FEGG-
-TCQELARA-------VKAYLSAE-NFLDP----------------------AAQMSFQSIKKGL-PASCSCM----EHA
MLDDLVSRLMSP-PL-----------------------KL---PA---GYLR-FVRRETNRIL--------------HKG
WDAS-YENH------------------CLSAAPPLSS--------CLGKPRSAGGSLSHLENVG----------------
--QAR-------YLD--EVLHG---------------DFPE--------QE-VSALPMVVQSAG-KPRPLTKFEGE-QFR
LKPVHSTLYGALSKKSWLL---RGPPTAEKLERAGF----------RRG-------KGVLVSGDYKSASDGLSIEVAEAI
LEIAQKNSV------FVPDSIWSLARRSLRP------NLWSIDGPEICLAT-----------------------------
NWEFLGEVTRGQMMGSLLCFPLLCLQNRLAFLWAGFD-------------------R---RTPCLINGDDILYQTDD---
--QALVDKWFS-VLPTVGLEPEVTKTSREEGWGSLNSTLLKWDGET----------LKV----------EWTARFGMFV-
-------------------PSEHP-GSLG-QNYHS-FL-LG--CPT-EYRFKAGREWFKWHLSELRSTGL----------
-PL------PSLGF-------RGLLSLR----------LAK-LFDLLK----------LNGG---------ECPRAFDRH
-LVG------------------------LPIDCVTWVPSQE----------------VDTELS-----------------
-SLN-----SREMAAHKWAL--------GWKPTDVV-------RSA--------LRWCIDLTLSK-------------RR
VGPERAPH--------------------------------------ALELMYIPDREFLFVVRNLVGD------------
-----------GISRKVIKKSFFEPFAP---------------RAEVALFDSVIAD------------------------
--------SVVDLNRGQLPAYSLEAGPDETSLSW----------------------------------------------
------------------------
>QDB75001 Cladosporium uredinicola ourmiavirus 1
MAVK----------------------------------------------------------------------------
--------------------------------------------------------------------------------
--------------------------------------------------------------------------------
--------------------------------------------------------------------------------
--------------------------------------------------------------------------------
--------------------------------------------------------------------------------
--------------------------------------------------------------------------------
--------------------------------------------------------------------------------
--------------------------------------------APKSRTPR-GCRAY----------------------
-------------QHRT--------------------------LEVVRRAVASW--EAISG-----L-SAPPLS-FEGG-
-SCPELAGV-------VKKFLASS-VSDDE----------------------AIQMGFQSIKKLL-PDSCRCM----ESV
LLDDLVRRLGRA-PR-----------------------AL---PS---GYLK-FVRAETNRIF--------------PKG
WDSS-YEGY------------------CLSTSPPLTS--------CCEEGRAAGGVLSVLRDG-----------------
--QAS-------YLD--RVLHGK--------------GSLC--------PL-YTGKLLVVQSAG-KPRPLTKFPAE-SLF
LKPLHKSIYRNLSRQPWLL---RGPPREAELRKAGF----------KRG-------SGVLVSGDYRSATDNLPIEVMEAA
LEQLLRNAV------FVPDNVKELARRACRP------RLFSEK-------------------------------------
---DCLDVRVGQMMGSLLSFPLLCLQNYLSFRWAVS----------QSGQ------RG--RVPVMINGDDILFQTSV---
--PDFPTRWFE-VVAEVGLEVEETKTSVEESFGSLNSTLLRWNEKG---------LLSP----------AWSPRMGMLR-
-------------------PADHP-GALG-SSFLS-FL-AG--SPA-EYRFRAGRVWFDWHIGELRASRV----------
-GL------PSLGF-------RGLLAKR----------LAG-LFGVEN----------YCDA---------ELPPYFKEH
-GVG------------------------MCTDFVSRVPTDA----------------LDEETR-----------------
-FAS-----SVEVAAQKWTH--------GFAPADRV-------SGA--------IQYCLARSAVK---------------
--GERHDY------------------------------------GWKSWPFWVQDREFKFRLEQEIPE------------
----------RKASRRSAVKPWLDQFPV---------------RTEELIAASVADS------------------------
--------LVFDLGRGPLPPYSALPGPMD--------------WGTVRVDA-----------------------------
---------PN------------L
>QGY72574 Plasmopara viticola lesion associated ourmia-like virus 44
MSAI----------------------------------------------------------------------------
--------------------------------------------------------------------------------
--------------------------------------------------------------------------------
--------------------------------------------------------------------------------
--------------------------------------------------------------------------------
--------------------------------------------------------------------------------
--------------------------------------------------------------------------------
--------------------------------------------------------------------------------
------------------------------------------KSLKRNRKSR-PCRAF----------------------
-------------RSRT--------------------------IDYIERSVASW--QVIFG-----R-SLDLPS-FDQA-
-TCPELAKA-------VKSFLGLE-VSNLP----------------------EEQLSFQSIKKGL-PDSCKCM----EKG
ALDGLARSIGNP-PR-----------------------KL---PD---GYLS-FVKKEVKSLF--------------KKG
WDSS-YEKF------------------CLTTSPPLSSVYVPEATCPSSGSRSTGGCLNWFSKTQEGER------------
-PQDW-------YLD--AVLNGKW------------DGFRG--------ST-LVGKLILVQSAG-KPRPLSKFESS-ALL
LKPLHKTIFGHLKRFPWLL---VGPPTRQRLAKAGF----------RQG-------KGALVSGDYKSATDGLSIEVAEVI
LRSLLDQVA------FVPSAIAEGALAALRP------LLFYGDDDE----------------------------------
---FNVSVSTGQMMGSYLSFPLLCLQNYLAFRWSLRGL--------SEAE------K---RVPLLINGDDILFQKDN---
----HFYKWES-SISSIGLTVETTKTSVESDWGTINSTLLRWNDGL----------LDP----------CWSARFGMFR-
-------------------PAEHP-GSLG-MTFSS-FL-SG--CDSPDVRFRAGREFFKWHLGELRSSGV----------
-SP------VSLGF-------RGLLARR----------LSK-LFDLLE----------LPLT---------ELPPAYKRH
-EVG------------------------YDADFVSRHDLSA----------------LSEEEL-----------------
-FMS-----SLELGSQKWGK--------GWKGTDYI-------KTA--------LRYCIARSASK---------------
--FHRFDY------------------------------------NFDGRPWGSSDSEFRFLLRNLSTS------------
-----------CKSKAVSSKAFLSPFPP---------------RESVLVAWSVLQS------------------------
-------LAPLDGEFESLPAYRVVEEPLLR--------------------------------------------------
------------------------
>QGZ98425 Erysiphe necator associated ourmia-like virus 5
MVSS----------------------------------------------------------------------------
--------------------------------------------------------------------------------
--------------------------------------------------------------------------------
--------------------------------------------------------------------------------
--------------------------------------------------------------------------------
--------------------------------------------------------------------------------
--------------------------------------------------------------------------------
--------------------------------------------------------------------------------
---------------------------------------FKREKVSHHAAPR-PCRAY----------------------
-------------RART--------------------------SQYVRRALNDW--GYVYG-----R-PAPTFE-FTG--
-DCLEISRQ-------VKELLGSC-PSNVH----------------------TEIMAWQSIKKGL-PASCSCM----ERP
LLEKLVRGVRQP-RR-----------------------VL---PT---GYLD-FVARQVRRLY--------------PKG
WDLG-YEER------------------VLSTSPPLSS--------TIEKPRSQGGCLGSEID------------------
--HDS-------FIQ--EALVGS--------------RHPR--------DR-PEAELIVVQSAG-KPRPLTKFSAD-ELL
LRPLHKTLYDVLSRQRWLM---RGDVSDEALKHAGF-SS-------ERG--------GVLTSGDYASATDNLSIEVAEVI
LNTLFSTSS------VIPLSVRDRALAILRP------HLYWMEDNGHGGK------------------------------
TRHDLGRPSIGQMMGSYLSFPLLCLQNRIAFLYAMR----------GHGLSW----KETIGTPCLINGDDILFQSDL---
---SSSDHWMG-LVGSLGLEVERTKTSVDDEYGSLNSTLLRFVGGH----------LRV----------IPTLRFGRLR-
-------------------ESEFV-NSLG-SEFSS-FV-RG--TTN-GQRFRAGLIWFRSKLRLLRSTRL----------
-TL------HEIGF-------RGTLALR----------LGR-LFKLSV----------FHPDVV-------VAPEPPTGH
-NVV------------------------LDREDFTRVPEDQ----------------VTEEFR-----------------
-RMA-----SLETVSWKFTM--------NYQES-RW-------RHG--------IRYCMAMSSIR---------------
----RREP--------------------------------------LCGPVFTRDARASQWAGRRLGE------------
-----------IGRGKQESEAFRQPRKV--------------GVREFAIPDLLLGD------------------------
-------QWMIGRECELPPTYEESCGLA-----------------SQAFDDVVGPPKGG----------VAPEKK-----
------------------------
>QNN89181 Oidiodendron maius ourmia-like virus 1
MVVV----------------------------------------------------------------------------
--------------------------------------------------------------------------------
--------------------------------------------------------------------------------
--------------------------------------------------------------------------------
--------------------------------------------------------------------------------
--------------------------------------------------------------------------------
--------------------------------------------------------------------------------
--------------------------------------------------------------------------------
------------------------------------------------GRPRGACRVS----------------------
-------------MART--------------------------RRLVQRATTTW--CQIFS-----R---PVFD-FVSSA
RTCTDLFKD-------VKKFLADC-PSDDE----------------------AEVLAFQSIKKLL-PPSCKCQ----EKD
LILSLSELLSKP-SG-----------------------PL---PS---GYLA-FVRRRVSSLF--------------RKG
WDVGLYDDR------------------CRLVNANLSG--------TTDSPRREGGCLGAIHD------------------
--HVE-------LID--RVTGAT--------------EYST--------TG-VSAQIMVVQSAG-KPRPLTKFSSN-EVC
LEPLHKTIYSRLSRTRWLC---RGDPTSEKLARAGF----------RKG--------GTLVSGDYRSATDNLPLEVAELI
LDVILENSV------SVPSSVKEHARRVLRP------TLWNLDYD-----------------------------------
---LEFEISRGQMMGSFLSFPLLCLQNFLCFEWARL----------EAGL------E---VMPLLINGDDILFETSC---
--EEFPKRWME-VVGTLGLEVERTKTSVSTSYGSLNSTLFRWGEDD---------LLYV----------VPTLRFGMLA-
-------------------QTEFP-NSLG-VSFDS-FV-KG--SPV-DIRWRAARAFFSWHLATMKSVRA----------
-QP------DELGF-------RGGLAFR----------MSR-IFGLIT----------NDCSVV-------ALPRPPINH
-NVI------------------------LSSDEISMVPAVE----------------MSDELV-----------------
-ELN-----NREMASWKFRV--------SFENL-RL-------RAS--------LRYCLALSRVR---------------
-----------------------------------------------QPEICIPTRTTRSFLSDNFSW------------
---------------RRLRKRFFRPREG--------------ALGLIPVFDRVLLS------------------------
---------QNTEDWEPPPPYGLEEWGGGD---------------ARDFSRPLPADD------------EKPERKKGAGL
G-----------------------
>QGY72596 Plasmopara viticola lesion associated ourmia-like virus 66
MVMS----------------------------------------------------------------------------
--------------------------------------------------------------------------------
--------------------------------------------------------------------------------
--------------------------------------------------------------------------------
--------------------------------------------------------------------------------
--------------------------------------------------------------------------------
--------------------------------------------------------------------------------
--------------------------------------------------------------------------------
----------------------------------------------LAAKQR-RCRVS----------------------
-------------QRRT--------------------------LDTVRRALNSW--CLIFG-----K-EVVKFD-PPLT-
-GCSDLARS-------VKELLKEC-PSPVQ----------------------EEVMAFQSIKKLL-PSSCKCQ----EKD
FLDGLMESMVRS-PR-----------------------NL---PF---GYLK-FVEREVSRLF--------------PCG
WDDT-YREH------------------CYTTSPPLSS--------TLESGRKAGGCLNTSID------------------
--QSD-------YLS--AVLGTS--------------APPE--------LS-SRTRPMVVQSAG-KPRPLTKFSED-SLL
LKPLHKAIYDRISRQKWVC---RGDVKPETLDKAGF----------RVG-------LGELVSGDYKSATDNLPLEAAETV
LRVILRKSS------RVPEGIRDYAQRILRP------FFVRDG-------------------------------------
---EAVEVTSGQQMGSLLSFPLLCIQNYLAFKWANRGRS-----------------E---DVPLLINGDDILFQTSD---
--PAFVQSWMR-VVAEVGLEVEQTKTSVAPDYGSLNSTLLRWKADR----------LRV----------VPTLRFGMLR-
-------------------SMPLA-NSLS-QSFSS-FACAG--LPA-QVRFNAGLEYLKWHAPLIRRTGL----------
-AP------NELGF-------RGRFAWRCFL-KTG---LLR-LQKLRV----------RDDPLASF---SKSLPPAPCPH
-NIV------------------------LSSAVVEWVPSLS----------------NEEELM-----------------
--------NRREMASWKWRI------RGDFKRS-SE-------TAE--------IKYWMGLSRPA---------------
--------------------------------------------------VSIPSLIALSEARREVPDWY----------
---------------QRVKKAYFEPRVE---------------QRKMVFHFRELDR------------------------
-----------------LPTYEEVVSPV---------------FGDEVLESNMTLPDNS--------KSAISERKEMQQL
AWYELL---PAR-------KSAAT
>ALD89138 Sclerotinia sclerotiorum ourmia-like virus 1
MATT----------------------------------------------------------------------------
--------------------------------------------------------------------------------
--------------------------------------------------------------------------------
--------------------------------------------------------------------------------
--------------------------------------------------------------------------------
--------------------------------------------------------------------------------
--------------------------------------------------------------------------------
--------------------------------------------------------------------------------
----------------------------------TFDKDIAVPVVPELEDPATNCRLY----------------------
-------------KART--------------------------NDLVKRASLTV--GELHA-----L-KIEPFL-LKDG-
-TCLETYKQ-------VKKYLSQD-VSELP----------------------EVQLAFQSIKKLL-PDACECM----QGS
MLEDLKTRLTRP-AP-----------------------TL---PS---GYVN-FCKKIVKELF--------------PNG
WDRN-WETA------------------TANFSPSLGS--------CVNFSRKSGGQLAALATDG----------------
--QDH-------WRE--------------------RIKMPH--------GS-LKGELLLVNSSG-KPRPLTRFESD-SSY
LRPLHGLIYDQISKNPWLL---RGDVTAEKLKNAGF-SG-------SSE--------TSLISGDYVSASDNLPIEIAELI
LDVIWSSSR------HIPASILRFAIAAQRP------ELTFERQDHTI--------------------------------
---DSFVPSIGQMMGSYLCFPLLCIQNYLAFRWATKDMV-----------------T---VPPALINGDDILVEEND---
---KFFNRWSR-TISDVGFVVEETKTSVSTEWGTINSTLLRRRGGN----------LVP----------IQTTRMGLLR-
-------------------RSRHP-ANLG-ASFEK-FA-RV--GDP-SLWFKRGITFLRWHIYLLRWGCV----------
-AQ-------DMNF-------FGRLARSCWKYAFSGALWMR-EASLRA----------SDIP---------SLEPEPCPH
-NIV------------------------MAGNEFQSFPREQ----------------VTAEVV-----------------
-KDI-----GGWMATRKWQL--------GRSFQ-AT-------KAS--------SLLKVRQSQFL----SGYQKWLD--L
RTTKRAAK----------------NAIWRFFPR-----------------------ESLGRRTTQLFS------------
---------LSGQSRCGFGRSWWTRPEK---------------CTDVRVPVELCLK------------------------
--------------HNLVPQHVSVDVVI-----------------SRRDNSLFGKGFNMLM------NSSAREERMRRIV
ADYDAL------------------
>YP_009666497 Soybean leaf-associated ourmiavirus 1
MGSENVV-------------------------------------------------------------------------
--------------------------------------------------------------------------------
--------------------------------------------------------------------------------
----------------------------------------------------------------------GSASR-----
----------------NGRTLIPL-F------------------------------------------------------
------------------------------------ASMTDTSYYKNNR-------------------------------
--------------------------------------------------------------------------------
--------------------------------------------------------------------------------
---------------------------------------YSSVLYLPKGTPR-PCRDF----------------------
-------------MART--------------------------TIVVQRATSSV--RRIHP-----G-VYPTFS--PSRI
HTCADLLKQ-------LKQFLATE-LDGASQ---------------------EAQMAFQSVKKLL-PASCKCL----KHG
MLGDLRVRLSRP-PP-----------------------SL---PV---GYLS-FARKVSREIF--------------TKG
WDHR-WGSK------------------VSTFSPSLGS--------CIGKSRKHGGQLSELSVAG----------------
--QQA-------WQE--------------------SLNLPLP-------GS-LEGELLLVDSSG-KPRPLTRFVSE-AAT
LRPLHGLLYDTLSKQPWLL---RGEITAEKLRGAGF-DR-------ARE--------EPLTSGDYKSATDNLSIEVAETI
LDVAWSSAK------YVPASVFRYALAAQRP------SLSYEDDEGLI--------------------------------
---STFVPTRGQMMGSYLCFPLLCLQNYIAFRYAEY----------VSGV------E---GTPVLINGDDILFQSEL---
---SFSKAWMG-IVGDLGLEVEPTKTSVSTEYGSLNSTLLRWGPQG----------LAV----------VKTIRMGMLR-
-------------------EVSHP-SNLG-TTALQ-FA-RV--GPR-NTWLLNFEEFLSWHVSTIVKWRC----------
-VA------SDMGF-------TGRLALRAWSRFRGGRLLWR-DDVLHQ----------MKID---------RLPSAHCPH
-NIV------------------------MGSEEFVTVPEES----------------LTKELK-----------------
-RDA-----AVWMASRKWEL--------GREYT-AF-------KQG--------KVVSERANATR--IPNLLQDW-----
RTSARELK----------------EASSAVMRRKEYYW--------NHKVLCHGDFASRGLLVRDRPS------------
---------VSTWRWVGLRRTWWRDRVA---------------REGTRVPKVLWEA------------------------
-------------LHPPLSPFSRDDVVGD--------------LLKQKTGGIFSSAYL-----------ALKQAGVESMV
GQFFAL-VGP--------------
>YP_009182165_Botrytis_ourmia-like_virus
MPTS----------------------------------------------------------------------------
--------------------------------------------------------------------------------
--------------------------------------------------------------------------------
--------------------------------------------------------------------------------
--------------------------------------------------------------------------------
--------------------------------------------------------------------------------
--------------------------------------------------------------------------------
--------------------------------------------------------------------------------
-----------------------------------------------NDMEA-GCKA-----------------------
-------------TRSI--------------------------RESLLRATQLI--SREFN-----L-PVPVGP--FNGT
-SCMELRSQ-------WDTYAKWSCLQFVSK--------------KEERRK-TLVQLIKSGCRLF-DGDCRTCDPKLKEL
EKRKWVEQMSTARPRVAY-----------------YKGLT---RS---TWLG-RLKDSARELI---------------TG
WGRN-LEGCR-----------------MEDYIPDQSG--------CFEAKSIEGGTLSVSQDFAS---------------
------------FPN--------------------------------------EVRLGTAKTKG-KIRVVTMQGANTKKV
LRPVHSALYDYLAGFGWLV---RGDVTAADFEAIIE-DK-------QGD--------EKFISGDYEQATNHINIDSVQAI
ISVIAEEP-------LLSDEEREVLIRSFRDV-----TVYKNNGS-----------------------------------
---FLCKVRNGSMMGNLVSFPLLCILNKCCYDMSREIESE------ENGVPYC-------PRVGRFNGDDCAFCGTD---
---RFFEIWRE-TTSIFGLVVQEKKTGISSRWIELNSESFDSLKHRF----------------------VQKNFLSYLRV
-------------------TRDTP-GDLL-SEIVS-GT-KG--FKG-STKMWLINHVLRYEIAIRGVCAS----------
-TI-------PRKL---------------------FLLLIK-RVWFRK-----------------------TLSNPLPPF
P--------------------------TTGVDRSIRQTVVS----------------PPLPSFI-----------PLIDD
IETL-----VRKSHVKKWVGVS---TIDGRRARCSNEMNPDHDHFRPMVHGSLFFPFISSSYSPT--------PLSSSLR
GSLLRQRK-VAFD-------------LSSKPSASVRF---------SRKHSWGF--TMSELCKDTLTTFFGETWLMPPKS
LC---GSTLPYYHPHLKIKCDFLTTVTP----------------TYYPPPVSLLTTKTLA--------------------
----EHAATIYNLERTSSSILRNSRVRIAKA------------------DSKLWSF------------------------
--------VPDNYI----GSRLVV
>QDB75003_Epicoccum_nigrum_ourmia-like_virus_1
MPRG----------------------------------------------------------------------------
--------------------------------------------------------------------------------
--------------------------------------------------------------------------------
--------------------------------------------------------------------------------
--------------------------------------------------------------------------------
--------------------------------------------------------------------------------
--------------------------------------------------------------------------------
--------------------------------------------------------------------------------
---------------------------------------GKPVLTGGTPKVA-RCTA-----------------------
-------------AGSL--------------------------IKALNKATHII--FAEFR-----L-QGDMPQ--FQGV
-SCLAVREE-------WDEFAVEA-EDRLVK-------------GKVQKRK-KLESLIKSVKRFF-DFPCKPCDEIAVEA
ARSKWRAQVAAPCTMP----------------------DT---DWC-FDPIS-LLKRRVRELV---------------DG
WGER-LAKAR--DAGLTWEREMDERRGWSGYVPDQQG--------CLETERLFGGTLGTAPEDYCP--------------
------------LDN--------------------------------------LVRGGVAKTKG-KFRVVTMQSARVKET
LRPVHNALYDHISSFGWCV---RGDVSREDFDVVFA-DR-------RPG--------EEIISGDYEQATNLIYLEAVDAI
VSVLAEDD-------RLTSEERKVMVGSFTDL-----KWVSESGA-----------------------------------
----TYPINRGSMMGNLISFPLLCLLNKACFDIASDICR-------GSGA----------NRRGRFNGDDCLFAGNR---
---QFYHCWRM-VTGTFGLRVNEKKTGVSSDWAELNSQPCLRTKKGL----------------------NPRPVISFLRP
-------------------FRKEP-DGLV-DEVYQ-GI-RT--LKK-AVRAWVWNVAMRHEISMREINVS----------
-NL-------PSKT---------------------LQYLLS-KKWFRR-----------------------ALDLGPAPV
N--------------------------SYGTERKVPMVVAN----------------PPRAAFY-----------DAVTA
AADK-----IQRETVNKWKGVRLHEGPYGAPAR-KE-------VDR--------RAFWKRDREVP--------------S
RESVWYKG---------------------------KGE-------RKWQFCWPA--KLYEMFSENYPDEL----LSDAEC
M-----EDWIEDHPFLTTKCALVNLRPK----------------PKYARLNFAPKY------------------------
-------TDKYNVPYETIPLLTIDGVILS---------------------------------------------------
----------------------VL
>ALD89139_Sclerotinia_sclerotiorum_ourmia-like_virus_2
KNQP----------------------------------------------------------------------------
--------------------------------------------------------------------------------
--------------------------------------------------------------------------------
--------------------------------------------------------------------------------
--------------------------------------------------------------------------------
--------------------------------------------------------------------------------
--------------------------------------------------------------------------------
--------------------------------------------------------------------------------
--------------------------------------------------------------------------------
-------------AVKAG--------------------------------------------------------------
-DCATIREE-------WESWCKFA-QGRFKN--------------DSPRGK-RFAMALKGCKRIF-DVECSPCDKIASAD
ARSAWDKRVAEDCSDGD---------------------SL---SK---VFLP-LLKSHVRELV---------------SG
WGAK-LESARKDPSGIVACA-------SDIYVPDQQG--------CLETRKLNGGTLATRPDEEDT--------------
--RTE-------SLG--------------------------------------IVRRGCAKTKG-KYRVVTMQSSYVKRV
LRPVHNGLYNYISSFNWCV---RGDVTRRDFEDVCA----------SND--------EEIISGDYSDATNNIYLPVVEAI
VEVLSEDP-------DLTEEERRVLVGSFTNI-----RWVSKSGK-----------------------------------
----LYPIKRGSMMGNLCSFPLLCLLNKACHDISSDLVY-------GVGV----------KRIVRINGDDCLFKGNR---
---AMYATWRY-VTHLFGLVVNESKTLVSHRWADLNSQTYDARRRRL----------------------ISKPVLSFLLP
-------------------PRHAT-GEIL-TSVLS-GI-SS--FRT-EVKLWIVNCLMRHEISLRGFSLS----------
-GL-------SSFW---------------------VKVLVR-RKWFRR-----------------------MVMDGPATT
ITTVPG-----------GREGVGIKPKVMTTDRPYPVTLGP----------------PPHEKYY-----------PVIDY
CSSI-----LTKSHVEAWTGVK----ILTPQVK----------LDR--------ASFALRQKNPY-------------PF
PSHLRFVG----------------------------VS-------VRWAFVWPS--SLLQIVQDQYPWML----VSDKDC
LV----KKSIPDHPYLTLEHRIRVTRTV-------------NPHPPYRRPGTVLSS------------------------
--------------------------------------------------------------------------------
-------------------GGVSV
>QDB75009_Phaeoacremonium_minimum_ourmia-like_virus_3
MNKR----------------------------------------------------------------------------
--------------------------------------------------------------------------------
--------------------------------------------------------------------------------
--------------------------------------------------------------------------------
--------------------------------------------------------------------------------
--------------------------------------------------------------------------------
--------------------------------------------------------------------------------
--------------------------------------------------------------------------------
-------------------------------------------HTGPTSSCR-VCLS-----------------------
-------------AQRT--------------------------VKSLRLATEIL--RREGL-----L-TETFSA---SGC
-SCQTLREQ-------WSEWTASQ-LTKVKQ----------------DERKFRLVAAFKGTKTLF-DEPCRPCDAKAGAE
AREEWARRALFS-PQ-----------------------FT---DR---AVLE-DIKSRARHYM--------------GTR
WWKE--KSV------------------GVAYVPDQKG--------CAELERGCGGTLSVLRPWDSRKEGMVFKHGVKLGE
DGRLERDYNHTFWQE--------------------DEKMEMC----PREGPTTYCRIGTAKKKS-KTRVVTMQSARAKRI
LRPVHEAAYNHLAKQPWLV---RGDPTAEQFAAVAA-DR-------LEG--------ETFNSGDFEASTDNLNKDAVFAV
VEVLGE---------ALPARRRKVLLDTFQHS-----YVKWGKKFEE---------------------------------
---TDHNIVRGSMMGNLVSFVVLCLLNKICLDRARQKVE-------DCGPT---------YRPAMVNGDDLFFAGSD---
---ELFNQWVL-ETKEIGFVINLKKTMRSKRWGDLNSMTFDFRRRLF----------------------VPRLDFGFLGT
------------------NLWKEPEGTVA-DCLFS-LV-SR--IRFATAAWLLNLRPIQEIFSRLPPALS----------
-LI-------PRRW---------------------WQFLVK-KRWFRDC----------------------LSMSDPLTV
S---------------------------SGVERKLPFVLGP-------------PLIESSPAIE-----------KEIAR
LDRK-----VIRSCVGEWRG-----VMACPISK----------KVR--------GRALPSRKNHS--------------S
NIRLARGR-------------------------------------PEAKRLWLE--PVLSYLQRNYFDKF---LYDKNE-
-------TWICDQPGLQFTIPLIRSSIR----------------PIHFAPAF----------------------------
----GDCVPELNAEGETIYRLNGTAIL---------------PYDRRWTEEEMSGA------------------------
------------------------
>QED22728 Botryosphaeria dothidea Ourmia-like virus
MTST----------------------------------------------------------------------------
--------------------------------------------------------------------------------
--------------------------------------------------------------------------------
--------------------------------------------------------------------------------
--------------------------------------------------------------------------------
--------------------------------------------------------------------------------
--------------------------------------------------------------------------------
--------------------------------------------------------------------------------
----------------------------------------------TAKGRR-ACAC-----------------------
-------------AVRA--------------------------VKALNLATEIF--AREGL-----V-DSRFNC---ALI
VDCEGLMGR-------WKEWCEAK-LSRKKG-----------------VPFWRLSLAIKGCKTIF-DEPCKTCDPRRADA
AREEWARRAFAP-GF-----------------------VT---RQ---EVIC-DIKSRVRQIM--------------GRK
WWSS-WEGK------------------GKARVPDQQG--------CYELKRLCGGTLSVPR-------------------
------------WYENPINASWG--------ETTIKERREVN-----------LCRVGTAKTKG-KLRVVTMQGARVKRL
LRPVHEAAYDWLTQFDWLV---RGEVTPDHFLSVVC-DE-------DPD-------DSFFISGDFVASTDNLHLDAVLAV
VDVLCE---------ALPEKEKSILKASFDGI-----KVDWKGG------------------------------------
----VQVVSRGSMMGNLVSFVVLCLLNKVSVDRAVQDVY-------NVGPC---------HRKVLINGDDCLFRGND---
---RLYARWLE-TTADIGFVVNQEKTMKSTRYLELNSNVFDSKRGRM----------------------IDKMVFGFLST
------------------ESWKLPAESMT-SEIFR-LV-RF--LRRDTARWFLTTLPVRNAFRRVRPPVT----------
-SV-------PRSW---------------------RSFLLK-KWWFRSC----------------------VLVSEPVET
M---------------------------TGSERKLDFCYGP-------------PLAEPDDFKE-----------RAIRE
LDSV-----QTVSQAWEWRG-----KLCCPPHR----------TKK--------MRFPKAPKRIY--------------K
KMVLRAGP-------------------------------------VLPRRLWLM--QTLELVKEFLPHWL---AWCPPV-
-------GTVVDQHGLVMTREWRAYPHH------------------HQKPVLVGEW------------------------
-------VPYYD-------------------------------------GFAIGLR------------------------
---------PN-------------
>QGY72584 Plasmopara viticola lesion associated ourmia-like virus 54
MVKV----------------------------------------------------------------------------
--------------------------------------------------------------------------------
--------------------------------------------------------------------------------
--------------------------------------------------------------------------------
--------------------------------------------------------------------------------
--------------------------------------------------------------------------------
--------------------------------------------------------------------------------
--------------------------------------------------------------------------------
-------------------------------------------DLKRGSSRR-ACFA-----------------------
-------------AERV--------------------------VKNLYLTTSIL--KQEGI-----V-NSIFTV--DDGL
VTCEGLQVR-------WKEWTEQQ-LLRKK---------------EMSRSWWEASLSFKGCKKLF-DEPCTRCDQRLAAA
AKEKWAAKAFDC-PR-----------------------ST---DP---DVIR-DIKSRVRNIM--------------GPG
WWEK-REGKL-----------------ENARVPDQQG--------CYELERKLGGTLSVPR-------------------
------------WYEKPTGVL-----------GTVREKYAVN-----------LCRLGTAKTKG-KLRVVTMQTARAKRI
LRPVHERAYDRISSFDWCV---RGDVTKEHFLEVAN-DA-------KEG--------DLFFSGDYVSSTDNLHLDAVLAV
VDVLCE---------SLPDLEASVLKASFTEI-----KVRWKGG------------------------------------
----RKTVRRGSMMGNLCSFVVLCLLNRVALDRARQRVE-------QCGPD---------WRKCLINGDDCFFAGKM---
---PLYEAWLE-ETAKVGFEINQEKTMVSKRFGELNSTVFDFSSERF----------------------VRKLSFGFLLS
------------------ESVKLPAESMA-SEIFK-LA-SQ--LSFPTASSFLTSFFCREAFRRAPIPTS----------
-SI-------PRRW---------------------RTWLVK-KGWFRD-----------------------ALLSGTQDA
V---------------------------KEEERKLPFVLGP-------------PLFEPTDFKE-----------RAITT
LDNI-----FVVSQVVIWNR-----GLFAAPRS-YR-------LHP--------PRLKREEQKKF--------------R
RILLRLGK-------------------------------------KSPRRLWLK--PTLDLVSERFPEWL---QHCGTE-
-------KTVVDQKGLTWERKWLRSRRR------------------EIPPCLEGEW------------------------
-------VPMRDLEDVYFLSMGN---------------------------------------------------------
------------------------
>AVD68674_Entoleuca_ourmia-like_virus_1
MSPP----------------------------------------------------------------------------
--------------------------------------------------------------------------------
--------------------------------------------------------------------------------
--------------------------------------------------------------------------------
--------------------------------------------------------------------------------
---------------------------------------KGKRDKSVAA-------------------------------
--------------------------------------------------------------------------------
--------------------------------------------------------------------------------
-------------------------------------------APPTDKKDK-YCPT-----------------------
-----------HLVVRT--------------------------QRQLKLVSQVL--LRENP---RLVKGQSFSFNVVERT
GNCQLLHNA-------WKAYLREL-VKGPPS--------------TMDKRKYVIGAYDKGTRSLF-DYTCAGCDSVGKEN
AIDAWWDRVRHA-------------------------GET---DP---KILN-ALRKYARHLLVGKKGARMTEEERKETF
WERE-YD------------------------VPDNRA--------CAEKTVREGGTFSAPRVDKDGKV------------
------------WSP-------------------------------------GLLRVTAVKSKS-KYRVVTCQPAWVKRC
LNRAMKYYYNRLSRFGWLV---RGDVTEKHFQTLGKPDK-------EKG--------QEYISGDYTASTDMLNLDAVMEV
VCAMAE---------GMDEASGRLLIRSFKEI-----TRMGLCGA-----------------------------------
---PNRPIGRGSMMGSKCSFVVLCVLNAFVVDLAIGNVN-------LDGYVY---ER---QTPKLINGDDSAFVGDQ---
---ETFDRWIR-FSRAVGFVPNVEKTGRNARFVEINSQPFDGAKGRF----------------------IPKPSFGFLRG
SEHV------------KYDKENDEWSSDPWGSLFK-TV-RK--LSFATGAWIISHPYVRFALEDCQSPNL----------
LNI-------PRRY---------------------WKCLFR-KRWFRNVIEKSHKAQFVEYESKIEKDINNYVSKGSKER
IRPVMAIIGNKFVNLGLSEANRGDRRRPNENKRELEYMYGP--------------PVEPEDLD-------------LIQS
FERQ-----EIIRYKRNWDGVP--Y---------KVY------ERK--------TVRPPPPKASS--------------A
PCEVRPGG-------------------------------------KILRRTWVK--GTLQALQDRYSE------IEEEKE
IL-----PVSGKGREMLSKMGWEQGIALGTNYDNTSWGLLEPLKISKRNPFLVREPMTPSPDFDRLALLYGNSNCDIRLA
MRGQSDISPSKYSKDPSVKIVRFGKVTIGNSRMYPPVEQAWERWEWRMDGQRVRLGNWLKECVGFEGGKRSPATEIESCR
AAITVRCLVPRNGRVRKGFGYLKL
>YP_009345044 Phomopsis longicolla RNA virus 1
MRSN----------------------------------------------------------------------------
--------------------------------------------------------------------------------
--------------------------------------------------------------------------------
-----------------------------------------------------------------------------WPI
KLYW-----------------LPYG-----------------LAPVSVSLGPVSSS------------------------
-------------------------------------FLLNKRLRRRGE-------------------------------
----GGCFLAID-----------------------------VNPQSPGGGPLK---------------------------
----------------------------------------------------------KATGCSPPVNCGSS--------
----------------------------------GKADLRYTKENVSPNNLQ-GCKK-----------------------
-------------ESRN--------------------------GRVARAAVRLL--EQDQKI--K-R-VRPLP----PRI
-SCGSLRHA-------VRQVFPPD-LTV------------------------VQELSVKTAQKL--IKPCDLCEQEACSA
LMAKYMKERFEP-----------------------D-SPV---DV---AHVQ-RFKRAMAVNI--------------PSG
WNKK-----------------------KSPYIPTGHA--------TLFNKRRQGGSWN----------------------
--REP-------FSR--------------------------------------FARAECVFSSG-KPRIVTMYSSRNSEL
LSPLHDALYAAI-RKGWLL---VGSPTDELVQGLNG-S-------------------GPYVSVDYRSATDNIRAVYVRAS
IEVLKEKSE------CLSDEEAAALDVLAEL------RFASGDFVPGLTRAE----------------------------
CLDGSEPATRGQPMGSLISFPLLCLINKSVVDLALADLL-------DSGKIR---WKEFQRHRCLINGDDLLYREFT---
DSRDILDGILR-HGGMVGLVVNTEKTMVSPEIAEINSTSFRNGRKE---------KKTN----------VNVLEFS----
------------------KEVTDP-IGFL-ADSVV-RP-SS--FRR----------LLELWKGPIRDAERKIQG------
-PI-------PRSF---------------------FASLYR-SRAVKE-----------------------SLVWFPTGR
-------------------------KESYNPFPIAARPDGY--------------DLTRGEEI---------------GS
IHAR-----VSGLMDSGYRP------EKPVRSRALS--------------------------------------------
GEVRSIQS--ALR-------------RIKPREEDNILK--------VLADTWYW--KTKEKSVKEDDVY----FLSKEVP
AW--CQECYEGSHSKIQCIAGIIRTFKQ----------------------------------------------------
-------REKGQLAAELRQEVLAEDAS----------------------AEYIALT------------------------
------------------------
>QDW80874 Magnaporthe oryzae ourmia-like virus 4
MVTN----------------------------------------------------------------------------
--------------------------------------------------------------------------------
--------------------------------------------------------------------------------
-----------------------------------------------------------------------------WPI
KLYW-----------------LPYG-----------------APSVFVPLGPVSSS------------------------
-------------------------------------FLLNKRLRRRSQ-------------------------------
----GGCLIAFD-----------------------------VNRQSPPGTG-----------------------------
--------------------------------------------------------------------------------
---------------------------------------PRITKPVGPNRDM-DCKN-----------------------
-------------VPRN--------------------------GRVARAAVALL--SSDQEM--E-R-VRPLP----PRI
-RCGDLRPA-------IRQCFPDQ-LPV------------------------VKELSIKTSQKLE-IAPCKYCEPA-MLH
RLNEWLKERYIP-----------------------L-DPV---DH---AHIA-LFKRALAVNV--------------DMG
WNKR-----------------------KYPYIPTGHS--------TLNFPRGEGGSWN----------------------
--EEG-------YSP--------------------------------------YCRAATVHSNG-KPRIVTMYSGRNSEV
LSPLHQSLYASLKRKGWLL---VGSPTDESVGWLGS-G-------------------GVYVSVDYKSATDNIRAEYVRAA
IDVLKARAD------QLTEEESRCLDVVGEL------RFA----------------------------------------
DFTEDTPATRGQPMGSLMSFPLLCLINKTVVDLALVDLA-------ESGKIT---WEQFRVHRCLINGDDLLYREFD---
SSRDILAGILR-HGTLVGLVVNEEKTMVSATDAEINSTVFVGGRKQ---------KKTN----------VKVVCWS----
------------------SDVTDP-IGFI-ADSVV-KT-SS--FRK----------LLGRWEIPIRKAPRKVQG------
-PL-------PPSF---------------------FKALFK-EKRIRD-----------------------ALTWIPPPP
-------------------------PKSPNPFPVVVKPADY--------------CLTREEEV---------------RY
ISER-----VARLKSSGYKP------RKPARCSTGD--------------------------------------------
GKRCNIQY--ALR-------------KEKPAAEERILA--------VLADGWKE--KQFQKLIGQSDPFV---PLSWGYA
DW--CQECYEHSHSMIQCLTARIRRQKS------------------------VGVV------------------------
-------PDYGRRSTAVGEPTPVAEGF----------------------GDYCSLTSSD---------------------
------------------------
>QDB74998_Neofusicoccum_parvum_ourmia-like_virus_1
MVTTKDK-------------------------------------------------------------------------
--------------------------------------------------------------------------------
--------------------------------------------------------------------------------
----------------------------------------------------------------------VSKGRRSWPV
PLFF-----------------LPF------------------DTPCVVSLGLVSSS------------------------
-------------------------------------FLLRKR--RRSQ-------------------------------
----GGCLVAID-----------------------------VNGESPRGDG-----------------------------
--------------------------------------------------------------------------------
------------------------------------PTHCENKEKVRSDTHL-TCKR-----------------------
-------------VARN--------------------------GRVARDAVQFL--SSDQEM--E-R-VHPLP----PRI
-RCGQIRSA-------VRHVFPASGLST------------------------VQELSIKTAQKLE-LGACDFCKKG-TES
ILNDWKEQRFKP-----------------------A--EI---DE---RHLA-IFKKALSCNV--------------DSG
WNRK-----------------------RYPYVPNGNA--------TQMCTRAEGGNWA----------------------
--DAS-------FTR--------------------------------------SCVPQLVWSAG-KPRVVTLYGGGNSEA
LYSLHHALYDSLRKKGWLL---VGSPTDERVASLNG-D-------------------GPYVSVDYSSATDNIRLVYVRAA
IEVLKEKAD------KLTMEELRALDVLGRL------EVQ----------------------------------------
--GDSRVAHTGQPMGSMMSFPLLCLVNKTVVDLSVADMA-------SAGKCT---WEEFRVHRCLINGDDLLYREFQK--
SSHDIFDGILF-HGGKVGLVTNKEKTMIDPEIAEVNSTSFCKGVKQ---------KKTN----------VGVIVVR----
------------------REVADP-IGYL-ADSVL-KR-KN--FST----------LLSKWSKVVKNAERKVQG------
-PL-------PPSFW----------------------SVVQ-KRQFRD-----------------------SLCSFPSGR
-------------------------PKPTNPFPVVPMPDGY--------------DLSREDEV---------------DA
ITER-----VKRLREQGYTK------PFKKESFPSE--------------------------------------------
WNTQSLQA--ALR-------------RKKPTADLSILK--------VCADRWVE--EIKKRMKMAD-------LLDPVDP
ASQ-FTELAWDERSKVSLMVDTIQQYKR----------------------KKVCAT------------------------
-------PDAGFDPG----------------------------------GDFVPFAC-----------------------
------------------------
>BBF90576 Pyricularia oryzae ourmia-like virus 1
MRRK----------------------------------------------------------------------------
--------------------------------------------------------------------------------
--------------------------------------------------------------------------------
--------------------------------------------------------------------------RNHWPV
SLYW-----------------LPSGG----------------VIPLLVSLGTVSSS------------------------
--------------------------------------FLDKRRSRSGQ-------------------------------
----SGCLITIE--------------------------------QSPRGSG-----------------------------
--------------------------------------------------------------------------------
------------------------------------QPMTKENVPTHPDVAVEGCQA-----------------------
-------------STRL--------------------------RRKARTCLKFL--QSEFRL--K-R-ARALP----SRI
-ECGHLRSA-------IRSCFDD--LSE------------------------VVELSIKTSQKLE-KSFCPSCEST-TVD
MINKWKEERFQT-----------------------V--NV---EE---DHIR-RFTDQVRRNV--------------VPG
WNRG-----------------------KWAFVPNGHA--------CLGRRRREGGNWI----------------------
--VDP-------VSD--------------------------------------EVRAELVVSSG-KPRIITVHSSGVTEI
LYPLHKALYSSLKRWGWLL---VGDPTNEQVASLNG---------------------RAYISVDYSSATDNIKTAYTRAA
IEVLIDKGE------GLTDEECSALRSVGRL------RID----------------------------------------
----GSEATRGQPMGSMMSFPLLCLINKVVVDLALNDLL-------IEGKIS---FKEWTSHRCLINGDDLLLRDVG---
-CGGLLDKIKL-HGYAVGLVINESKTMVHTEKGEINSTLFVNGVRQ---------RKVN----------LGALYMG----
------------------REVNDV-IGFA-NRSSR-TV-EG--FLT----------LARRAKDQLSRQEVKLQE------
-PL-------SCRR---------------------FNALVR-DKGLRE-----------------------SLCATSVRE
P--------------------------CPNPFGVVSKPDGY--------------DLTRDEEV---------------VL
IRER-----VNRLRSEGYVP------PRDRAVKIVM--------------------------------------------
GPPVSLRK--ALK--------------RNNTNRELTLA--------CLADGWKE--KRYKTLQAET-------FLVDCVP
TEHVCDEC--SSGSQIQRLMCRIKEVKG---------------------MRGYCTA------------------------
----------------VSQSPGCRSPS----------------------GDFVAL-------------------------
------------------------
>QDB75002_Cladosporium_uredinicola_ourmiavirus_2
MWGNIGI-------------------MTDN-------------------------IHCAEGWEVAALKRSQRHKT-----
--------------------------------------------------------------------------------
--------------------------KEEIRYRRA---------------------------------------------
----------------------------------------------------------------------WRSRADNSET
PLFW------------------------------------VDSEPNRTMHKVARVY------------------------
---------------------------------------VRKNRKERSS-------------------------------
------VDPDV--------------------WDCY---APRVRIPEWKNEGTELI-------------------------
------------------------------------------VGRE---------RTEWGTYKDFPY-KGAHLFRDRLYA
KRMSPD----TDDVVDMASEYLER----------LFYTLPRLPGPPNEEEIT-CCGR-----------------------
-------------TREL--------------------------KGKAKKIVKLL--KVDQSL--K-A-VNPLP----KKI
-TCGSLRSS-------VRSMYPQE-LTV------------------------AQELSIKTSMMID-GQPCSYCEDL-QDD
ILDKWKEARRQP-----------------------Q--DV---DQ---QHLK-LFRRAFAANV--------------PEG
WDRG-KE--------------------RVPYVPNGHA--------TNSYSRRDGGNWN----------------------
--RQQ-------FSS--------------------------------------VPSVKCVYSKG-KPRIVTLYSGFNSEV
LKPLHDRLYSCLKRKGWLL---FGPPTEEKVAHLES-G--------CAG--------RDWLSFDYSSATDNIKLEYVREM
ISVLKQKSV------GLSEDECRCLDVLGSL------DLG----------------------------------------
----GDVAESGQPMGSLMSFPLLCLANKTVVDMALTTLL-------ESGKIR---LKEWAGHRCLINGDDLLTKDVS---
-SGGLVEAVID-QGSRIGLVVNEEKTMCSPEYGEINSTVFKNCVLQ---------KKTN----------VSALWMG----
------------------ADVSDV-IGFA-REATT-TP-RG--FKK----------VLLANATRLARQKIKTVQ------
-KL-------PFLL---------------------VNQILS-SSRLKH-----------------------AICAQPSAR
E------------------------PELTNLFPVVTKPEGY--------------DLPREEEV---------------AV
IRRQ-----VDRARDEELYA------QLYANKEKNK-------FVR--------SKIVPLPGERL---------------
-KGRHIFK--LLR-------------PKQTKPEKTILS--------CLAREWLE--KTKEKLHADSAYDDP---------
------PMIVSDLSGIGRIVDAIKYWKA-------------------GRKEKVGAS------------------------
-------ALEAVSLGISISVMGCDNVV-----------------------------------------------------
---------PR---------HVVL
>QDB75005_Epicoccum_nigrum_ourmia-like_virus_2
MKSTTKAPRFSLLSG---SSFAECPLLSDSGDRYRREETGLRG----GITRGYARGHSFESQPEAVLGRAGKSLD-----
--------------------------------------------------------------------------------
--------------------------HDRVREKKSA--------------------------------------------
-------------------------------------------------------------------EFLGAKRNENKEP
SGIWAG----------CRVQDLPAYSF------------RVDLEPSRS--RSVRTN------------------------
---------------------------------------EKKQRQRESRK------------------------------
----GAADPGRG-------------------WDCY---ESPVKRPKYKNEGKEVV-------------------------
------------------------------------------VVGE---------RTEWGTYKDFPY-RGAHLFRDRLYA
KRMSLD----TDDVVDSAAEYLGR----------LSYTLPRVPGVPDDEEIS-CCGR-----------------------
-------------TTEL--------------------------KRKAKKIVKLL--KVDQSL--K-A-VNPLP----KTI
-TCGSLRSS-------VRSMYAQE-LTV------------------------VQELSIKTSMITD-GQPCSYCESL-QET
VVDTWKKARCQP-----------------------R--DV---NQ---QHLI-KFREAFARNV--------------PEG
WDRG-KE--------------------DVTYVPNGHA--------TNLYSRRDGGNWV----------------------
--RQA-------FSS--------------------------------------EPSVDRVYSKG-KPRIVTLYSGFNSEV
LKPLHQRLYSCLKRRGWLL---VGSPTDEKVAHLEA-G--------CAG--------RDWLSFDYASATDNIKLAYVREM
IDVLKQKSV------GLSVDEVRCLDVLGSL------SLD----------------------------------------
----SGVAESGQPMGSLMSFPLLCLANKTVVDMALTTLL-------TSGKIQ---FKEWTGHRCLINGDDLLTKDVS---
-SGSLYDEICS-HGSEIGLVVNREKTMKSPEYGEINSTVFKNCVQQ---------KKTN----------VSALWMG----
------------------ADVNDV-IGFA-REATT-TP-RG--FKR----------LLLANATRLARQKIKTVH------
-KL-------PGLL---------------------VNQILS-SSRLKH-----------------------AVCARPDAR
V------------------------PELTNIFPVVAKPDGY--------------DLSRREEA---------------EV
IRRE-----VNRARDEESYL------HVLAEKQRIS-------SVR--------AKVNPLPGEKL---------------
-PGRKIYK--LLR-------------PKPKAPEKTILS--------CLASEWLM--RQKEKLRADSDDDVL---------
------YTIVSDLSGIDRMIDSIKYWKI---------------------KKQVCVP------------------------
-------LEVGSRLENSKVVRPCDNVV-----------------------------------------------------
---------PH---------YVKL
>QDB75000_Penicillium_sumatrense_ourmia-like_virus_1
MTIK---------------------------------------------------HHCDVGWEEEALKRLQRHKT-----
--------------------------------------------------------------------------------
--------------------------KNEVRVGRC---------------------------------------------
-----------------------------------------------------------------------RARLHPKLR
PTLW------------------------------------LDPEPCTAIRVFVTRM------------------------
----------------------------------------QKRKDKGKKR------------------------------
----GDPVPEP--------------------WDRF---VRPTRRSKWKNKGKEIE-------------------------
------------------------------------------VVRE---------RVEYGTYVDFPY-RGAHHFRDRLYD
KRISYD----HWDVVCTAIERLTG------------DETGESPRPVSIEAPT-VCAR-----------------------
-------------SKEL--------------------------RRKARAIVKLL--KTDQRL--K-T-VHPLPP--TSSF
-VCGSLRRQ-------VRSMFAHE-LTV------------------------AQELSIKSSAKAE-AQPCLYCEGL-QEE
QLERWKKARRQP-----------------------Q--DV---DR---QHLE-NFEAAFARNV--------------PQG
WDKG-KE--------------------RVCMVPNGHA--------TNSFSRREGGNWN----------------------
--RQE-------FDA--------------------------------------EPSVKLVHSAG-KPRIVTLYSSHNSET
LKPLHDRLYSVLKRKGWLL---VGSPTCERLEHVRN-G--------TVG--------PNWLSFDYASATDNIKLEYVRAM
IRVLKQKSV------GMSNDEAACFDVLGHL------SLD----------------------------------------
----GSIAETGQPMGSLMSFPLLCLVNKTVVDLALTRLL-------ESGQIQ---FKEWTGHRCLINGDDLLTRDVS---
-SGGLVDAIEA-EGSKVGLVVNKEKTMVSPEYGEINSTVFKNCVEE---------KKTN----------VSALWMG----
------------------EDVSDV-LGFA-REASV-TP-RG--FRS----------VVLANASRLARQKIKTAH------
-RL-------PGLL---------------------VNQILS-SSRLKH-----------------------AVCARPSSR
V------------------------PELTNLFPVVPLPEGY--------------DLSRGEEV---------------EV
LIRE-----VNRARDERSWS------RLAAEKRKLT-------DIR--------KEITAEPGERL---------------
-PGRKIYK--LLQ-------------PKKTIQRETILS--------CFAREWEK--KRKEALLADSTFDDP---------
------PMIVSDLSGIGRIVDAIKYWKM--------------------KRVGVCAP------------------------
-------SGECLFPPEDRDILACEGL------------------------------------------------------
------------------------
>AZT88620 Aspergillus neoniger ourmia-like virus 1
MFKKILY-------------------------------------------------------TKTHVSDCQRQHT-----
---------SC---------------------------------------------------------------------
------------------------AVSGAGGVGKTP--------------------------------------------
--------------------------------------------------G------------------LAPGGYCIAPV
ELGISTS---------FGREFLPVPRE---------------RHDARALPAKVPSS------------------------
--------------------------------------REKKRIRRIKQRKTC---------------------------
----GQPPVAKE-------------------W---------AARQSRECGGIE---------------------------
--------------------------------------------------------------------------------
------------------------------------PGNTYTRYSLLSHAHE-DCTS-----------------------
-------------AASL--------------------------WKKAYNCVQHL--AAELDV--E-P-VKDLP----PSI
-LCGQLRSA-------VEGCFPDS-ADL------------------------RQRLSIKTVQKLE-RQACPSCEPR-FRE
RLETWREARFQP-----------------------I--EV---DE---GHLA-LFKRMFKANI--------------PPG
WNRR-QE--------------------TFPYIPNGKA--------SEAFKRTEGGNWN----------------------
--YEE-------FSD--------------------------------------TCRYDLVFSSG-KPRIVTMYSSYNSEV
LYPLHQCLQQRLSRMGWLL---VGPPTAEHVNALSG-E-------------------GDYLSFDYTSATDNIKQPYVSAA
VEALIECADP-----KLDDDQIRCLRVLSSL------KLD----------------------------------------
--EDGPIATRGQPMGSMMSFPLLCLVNKTVVDLALADLL-------QGGQLS---FKEWTSHRLLVNGDDLLTREPRSKP
GLNSLATRVFH-HGGKVGLESNWEKTLSSPCEAEINSTLFRDGSLV---------KKTN----------VASLYMK----
------------------PDVVDV-LGYA-RESTT-TA-RG--FLQ----------VVRNNANLLAFQQYKGYR------
-DL-------PPTL---------------------QRLCRK-DRKIRK-----------------------ALKSVPARQ
Y-----------------------KPEATNFFPVAPRPEGY--------------DLTLEEEV---------------QR
INER-----VREIRPAVLAR-------FDRTEVQEEFW-----WTRCPLPLDEDDPLYSPPEPPA--------PRKGRSL
ADGRSWRS-VKFE-------------KKPRKAEEPVLE--------VLASAWYA--KQKEQLASIGRG-----IYQTNVS
T-----SVVSDLPTRAAALVDLARGLKR----------------------------------------------------
-------SKQIRCDPSTQVPTGLGSPFTDG-------------------SDWIALE------------------------
------------------------
>QGY72614 Plasmopara viticola lesion associated ourmia-like virus 84
MATKLDN------------------------------------------------------------SEIQRKER-----
--------------------------------------------------------------------------------
------------------------EWQDDGKWRPLV--------------------------------------------
---------------------------------------------------------------------LLSHLNEQASA
EAFGSGADKTSGVQSAASSEECPFCVIIDGVV-------VAQSDGCTCHKFTVTSSNT----------------------
--------------------------------PLSRYAIGLKQKRRIASRVIKKKGISRPLSALGTGAADASRLHPFQDL
GLEEGETPLSVTEVA---------------RWR--------ALKESGGSEGAE---------------------------
-------------------------------------------------------------GTNFENDDGSVVAKDRVFL
NRSDNK-----------------------------FSPLAAEEELTSVEEIR-PCGK-----------------------
-------------TKKL--------------------------RAQVMKLVEYF--SSELGV--A-G-DKRKV----GNV
-VCGGVRSA-------VRSCFPPN-LDV------------------------IQELSLKTSQKVE-VDCCGACEPG-FYK
IIGKWKYRMAEP-----------------------V--EV---DT---DHLE-KYKRAFRSNV--------------PPG
WNRD-----------------------KHTYIPNGSA--------TCHNPRTLGGNWN----------------------
--REE-------FSE--------------------------------------TCSPALVFSSG-KPRVVTCYSSYNNQV
LSQLHQSLYTRLSRRRWLL---KGDPTSERVAELNG-E-------------------GKFLSFDYIGATDNIKKEYVQAG
IEILIEQAD------EMSDDEIRCLRVLGNL------ILKNRDARFEPEEGD-------P--------------------
DFGPTRDFFRGQPMGCFMSFPLLCLTNKTIVDMSLTDLL-------ERKEIS---FNEWTQHRCLINGDDLLLKEPS---
NKSDLASRIVY-NGGQVGMETNMDKCLRSESLAEVNSTLFDNSVHV---------KKTN----------AKALYMK----
------------------ADVEDV-LGLA-YDATT-TT-SG--FVK----------CVRSNLGILKKQEDKFLW------
-KL-------PYPY---------------------QVICKK-NKKINK-----------------------ALRFKPLDK
K------------------------FDASNYFPVVPRPAGY--------------DLFPNEER---------------EI
LDRK-----VSEIRDNVVTT------FLNRSRLEQHLK--DENKER--------KKLGLLPFTLN---------KKIRVV
STNISWRR---LT-------------KKKKNESDFILS--------VLAEHYQL--EQRDLLSEDVPRDV----------
------IEFNTGTSRIDQLCEVMRPKAS----------------------SQTCAK------------------------
-------LPSSCDLSYLRNHVSSVTTIVG--------------------GAFAYFREFQ---------------------
-------YFPR---------YKRA
>QDB75004_Phaeoacremonium_minimum_ourmia-like_virus_1
METNISN-----------------------------------------------LSGMAGGWEGAKDSSAQPKR------
--------------------------------------------------------------------------------
------------------------ESRGRTNGRGVS--------------------------------------------
------------------------------------------------------------------GVRPRKHKRKNKGD
EGSW--------------------------------------QEEIRVAGCSVAQADA----------------------
----------------------------------GLAFNSNARRERLRQ-------------------------------
YGPLSDCVLSDF-----------------------------ERGSSTGDRGEV---------------------------
----------------------------------------------------------TSLNSDSPSTR-DQSGGEEYYS
EGECNHFGPCDEDGLWHTCGANPH-----------YYLDSRQAMPEVEVVPE-ECTN-----------------------
-------------KKKI--------------------------YRLVRRCMRFL--AADRGL--P-L-MSKIP----EDT
-PCGSLRAT-------LRSLYGKS-LTI------------------------ADELSIKTSQKLE-PQPCDFCNPV-EGA
YLAAWERKVSRY-----------------------Q--PV---DG---MKLK-FFKETLRMNV--------------DRA
WNVG-----------------------EFVRVPNGHG--------SLDHTRREGGNWN----------------------
--EEE-------FSE--------------------------------------RCRIELVHSSG-KPRVVTLYSEYNQKI
LHPLHRALYRSLSKYGWLL---LGPPTDEIVGSLLG---------------------GDWLSFDYSSATDSIKAQYVRAM
IDVLIEKSV------GLNEEQIKCMRVLEKM------KLE----------------------------------------
----DGWSNTGQPMGSLMSFPMLCLFNKTLVDMALADSLGM----LSGRRVTKEVLKVYQLHRCKINGDDLLTRSPEG--
QKKDFVACMTV-WGREIGLVVNKDKTMRSAVYAEINSTVFRNAQED---------KKTN----------LKVLGVG----
-----------R------RNVGDA-LDLA-EQSTV-TQ-SG--VKY----------ALEALQPALSVQKDKRVR------
-KH-------PRLV----------------------AYLRG-NKRLRA-----------------------ASTAVPNEE
-------------------------EKVRNLFPVVVRPDGY--------------DLLPCEER---------------SI
VERE-----VNRLRPVALAW------KEDEKKNPAG-------KVK-------------------------------WTF
ADPRSFSA--VVK-------------QRGRKSQETILE--------CLDRAYRQ--DRLELVDNS--------WIETPDS
LLP-PEESTKENTGRCVRLLEALKAFRL----------------------------------------------------
-------------DRQQHRPLGADAPV-----------------------------------------------------
------------------------
>QDW65430 Rhizoctonia solani ourmia-like virus 5
MMSQPKSWAIAP-SGPGAAGVADCVVFRGGGRRRRVTKYSQRNRCKPGRRDDWGIGRVEPTWKRKRTARQRRDLQNWGMT
KSELGTEALNCVGTNQHDGVSRVCGSESRGRDFDCDGKRPDGDVFGDGAMGDGPCYPAVAMSMTDDISERDFGSERAGSP
RQSDRAGDFLPGARESGAECRSGVSLQGMSEVRSEVLSPAEITESIGPASSPDMSARVRGWDNTGSKSGSGDEWAWDEAA
VRMYGPDAYPKVDYAPSVCRCGHGDTTETWDAVWSDQKYRWNCRCPMTSGG----NEDVVSAMVDTAVENEQVTRSGLPS
EAPGDETLAT------DGKTRLPPTPALSSP----GSQTLPEAGTSRIMDPGTPEARS-RSFNPLVSTSGFSLPLRILTL
VPVAPT----------MVCPCCDDPIGPTSFLDLHPTSLSPPESVSVMQPRDPDP---RGLVDCS-------------ER
VPAVLDVDLKFRSRPWFCSPDQDEYHFPKQQWNLQDGVYVPVYQQQYRSHASVYQRPDPVY-D-----------------
------------DHELELCFVEYGEENGVAKHHWMAEDLFDFVFPE-G------LRPFSNDMVGSCDLSALSFDSDLASL
LNNMKEIGSTSTGMLVHLVRSFRY---------------FQSALERTSKVPR-SCTRYHVSPERFRDLMDDPDTPPAVEL
TPLTIWAGLRWEEKRPISG-----EDAGTHWWQMDHQTAVEALMGLAEQKAKILA-DRLFRVVISVL-GLPTKN---ADI
-SWDKKRFDA-----ALELAVGSLDRDGDGV---FRYGGL--RDLAIASNM-DEIFSLYLCRKLL-NVNTPKA----LVK
AEKEFLERVCSQPNAPRP--------------------DA-RDPELRDLIVR-MAYRVSNVLF-----------------
-----RTSPP-----------------VLTIPNSNKS--------CVEQSSLLGGKRVGLSEIASTE-------------
------------CAS--------------------------------------VVRPKAILSAG-KIRVITIDSLV-NCR
YQHFNERAFNSLRDLPFVL---SGKQLDGGIMDFLS-E--------SST--------DPIVSGDLEAATDTFLTEASEAV
IRAMCENFSEDG---EYEKDYAQLIATTTAA------TFYRRRNAKDPSDGGCKTCKANPDEFRSGCPPTHLHHWIALET
EDGATARQMAGQLMGSIVSFPALCIINALTGFHARGVLHDMA--LMDDFELLDC-LR-FGKHRFVVNGDDFIARLSA---
---LEQLRWEM-AVDAIGGIVSRGKTLRNLTFGTVNSELLYSDARR----------TTV----------RPVLRPTLIAG
L---------------HDRAYKAPADQWI-QYFEAEKR-----YKHASRLFRVSDTLFPSMPRQWGGYALRGHQF-----
RTF----DEFSKNI-------WQVFTLQEMRPESEYGYIRQ-DREFAEVVL----TGRGSYQIRAKV--RNTSFVPPSHD
INIPSD----------------------AKFCEGHKAPIGL----------------YPRHKV--------------KEF
ARMT----YGRDKFSMIWDE------PVVNRRDIFEVM----DTAK------TYSRFCTEAEKRFL-WQ-----------
----------------------------------------------QYKLLWYF--PECVLIESPVNDPWK--CLGTPVS
P-----ELSGKGWSFSAQNIGSMRKRRY----------------------------------L-----------------
--------------------------------------------------------------------------------
------------------------
>AQM49944 Agaricus bisporus virus 14
MKLS-----------------------------------------------------------RVHFHSGLKTF------
--------------------------------------------------------------------------------
----------------------VGSLDRQLRTRKRR--------------------------------------------
----------------------------------------------------------------ALQHDDLKQKTSTAPI
RTWTPRFSIPSN--LPSTSIRLPSPP----------------SDPSSSDSSRFDSTRS-PS--PNASMD-----------
------------------------NHAAVHESD---NLIPSSEESRLVLEYK--------L-------------------
SGILRKVIVGYELGF------------PF------P--SPPNYAPSPSPPTLLY--------------------------
-------RLCKLPAELFNLILRMKDEETTP----------------------------EQRFYESMIDR-VLIQSDIA--
PSADADKRTNGFEEVAAKKSQLASTIP------------YRSDPLYPSDFRR-ANERVHDIGRA-------------IET
A----Y--FHWQRVEDTS-------------------ALDVRLDSLLKSRQHFL--DISFDIFAQMI-GAKDPN-YEGLV
-TFNKKEADR-----ALEQAIGSISKSNDQP-EVFVYPGCIPLDFNDDIDA-ARGFSLYLGRKGY-SNVDPRA----SRE
ETEAFAERVGTPLIPPS---------------------DP-QYAPSKTNALI-LLRRVCEVMF--------------KPH
APTH-Y---------------------YERPPNSGKS--------CLEVPLSKGGKRSAIYQRKCVNG------------
------------DIN--------------------------------------HVRADTILSAG-KFRTITVSSAY-YSK
YSWLNGYMFSRLRKCKWMV---SGKTVDAWVESIGD----------MDG--------EWFCSGDGKACTDYFDSDYCDVV
LNYLAKTFD---------LSLEELQSFTTHA------VIEVNG-------------------------------------
---RFILQQRGQLMGSDFSFPILCLLSLFAHLIGEDLVDIWI--ERPDRELYLTVLD---YHGCGVNGDDIVSWGDS---
---SSPSRWLR-GFNVIGGVANSAKSPVSREYFTINSQLWRRAKNES--------RPHK----------IGAILPAMLLG
I---------------CGKAHLAPDESWA-DLLSSPLL-----TPESIKRSQIDLVLLPDLPRSLGGLGT----------
-DF--------SPI-------SSKLLKR----RYLWALASR-KRNWHSLV---------------------DFSSDHVDV
SLGRVS------------------VCSDHKERSKIPPVSGW----------------IRTSEK--------------KRL
AEEA-----FGSPRGLFWTD------PDGKSSSPFW-------IRR--------WVYHKSQQYCD---------LKFIHE
LMIREHQG-WSHVRSV----HPYATEVQDPKPAKPAFY--------LLEPRSVQ--EEVKSFVERETFKKR---------
---------LGENPRRGRFNSVLTLPST----------------------------------------------------
--------------------------------------------------------------------------------
------------------------
>AQM49945 Agaricus bisporus virus 15
MGILPDG---------------------SRGRTIATT------------------MFSMKALRRQAFLFGMESIK-----
-----SGSILCRGISR----------------------------------------------------------------
----------------------VMKLDSKLDTEK----------------------------------------------
------------------------------------------------------------------------------PK
QSLTPIIAFPS-----PSSIEPPPSI----------------DNTDQNSDQTLDEARS-PS--PNASMD-----------
------------------------NHAAVHSSSFSSDQLP-AEPLPIDQKYH--------I-------------------
EPFLFYIERVRDRLA------------PL-------------LPPLPPPLSLLE--------------------------
-------LFCKLPAEIQSIIRSYVDAMLDP----------------------------SVKFYQSMVDR-IIVQQEMH--
-------RSHGFKDASETKKKLALRIE------------HRSDPLQPSDFRR-ANEQVHALGSQ-------------IES
V----Y--FKWQNSEDTT-------------------SLDIQMDRLLAERQLWM--DRSFDMFVDMI-GARDPA-YIGLV
-SFNKQEADI-----ALEEAIGSIDRHRDAP-GVFAFTGCLPLDFSNDDDA-ARGYSIYLGRKGY-SNVDPRQ----ARE
ETEKFAERVMNP-PPPL---------------------SP-ADRTEKNQALC-LLRRVCQVLF--------------TPN
KPKE-F---------------------YQTAPNSGKS--------CLEVPLRKGGKRAAIYLHKNVS-------------
------------GSD--------------------------------------HVRADTILSAG-KFRTITVSSAY-YSK
YSWLNGYMFSRLRNCRWMV---SGKTVDSWVASIGS----------IEA--------DWFCSGDGKACTDYFDSDYCDEV
LNFFAEVFD---------LDLEELQSFTTQA------VIEVNG-------------------------------------
---RFILQRRGQLMGSDFSFPILCLLSFFAHLIGEDKVKVWL--KLNDQDLEYVIRE---YGNCGVNGDDIVSWGDS---
---RSSSRWLH-GFNIIGGVANAAKSPMSREYFTINSQLWRRKGKD----------LVK----------IRSVLPAMLLG
I---------------CGKAHLAPDESWA-DLLSSPLL-----SRDALARSQLDLVLLPELPRSLGGLGI----------
-DF--------RRI-------PHYLLRN----RYYWALASR-KRNWNALA---------------------DFSDEHIQI
QHGHVQ------------------ILEDEVPKDRSQHVSGW----------------IRTSEK--------------KKI
AMET-----FGSPKGLRWTD------TNGKSASPFY-------IRQ--------WIYFKSLERAD---------VSWIHD
WREREYTG-WSFVRSV----HPAITDVQSPGPVIPKFH--------MLEPRSVQ--EEISSMVKRKAMKAH---------
---------VEEKNRKRRSNFCGKLTTT----------------------------------------------------
--------------------------------------------------------------------------------
----------------------AI
>QDW65427 Rhizoctonia solani ourmia-like virus 2
MFVR----------------------------------------------------------------------------
--------------------------------------------------------------------------------
---------------------------RRQKLRD------------------AW--------------------------
-------------------------------ARWRDE----------------------CTNPASTAVVVAAGARDG-PT
ESTVASMGFVPV-----VREGLPTSAEIGGG-----------DDGNDGDIRREPQVTQ-PE-------------------
------------------------------SVPLNLDGISVRRVAPAVVLSF---------LDSAF---------PPPSK
GNDVFDTPLEVDDGP------------PS-----YS--PPPSPPPPPDGQF------------WAASAVDI-------PA
PEIPAPRITCAVPVEVIENILEFVDDDTLRVIARFSRGFLAWVLRRR-----------PGILGSASFDR-MLLRLALRSS
PAPLVEEPNDGAVRLESILHSRPF---------------SLKDPLRPNKFRR-VCSDIAELR------------------
-----------ESSARTG-------------------------QDTSAAIGEKL--DIAFGIYLRAI-GLGNGR----PF
-HFDKKVADV-----ALRGAIGSVGSHGDHI---FRYPGLRDLDMRNDKDA-ARAFGIYMARKTF-FNPSPDE----MES
ATRDFLSRVCQP-PPP----------------------SP--RPERTSVMLA-ALRRFTRLHL------------VPPHT
Y--------------------------VPPVPCSGKS--------CLERSRKLGGKRAALFHGDEP--------------
------------TTG--------------------------------------YVRPQTIFSGG-KPRTICLHSYL-AEE
CAFFNSLILDRIRNANWLV---TGRTVAQWVSQNQD-RWTAASEWAEEP--------YEFASGDLRAATDMFSGEFARAV
LEILYPHTRK-----WHGLSLEYILSNITDA------LFEIPPPPGDAEA------------------------------
-EPTYAPQKRGQLLSSDASFPILCLIGVLIAMETLDVLDDLM--SMDDDEFVTGFLG---FDAAGVNGDDIVIYGPA---
---GTAERWAL-TVPLTGGVPEPTKSPCDPEFFTINSQLWRRPPTG---------RAYE----------IETIKPAMLVA
L---------------SSSGAKAPHESWV-SLLSSPLL-----TDDAVELLGIDTLLFPELPVVWGGLGY----------
CDL-------ASRI-------PDELLLR----RALFCRESR-GLTWIDA---------TLDDV--------NRIQAPYFR
PGPSQS-----------------SFGLSLSRPVETRQVSGL----------------LPLSTV--------------RAV
RQAQ-----FSDPGIVHWTS------LGGQKSSLNEIV----FRVR--------SHLIADKERLL------RRVRAEYDY
YSEIERDR-LVYVEDFELPASFCDPTPHPPPPSSLMRH--------RVRDFDP---GDRTQVACLLLY-----EAARTH-
---------GPHYGSKQRQSNYYRRWAS---------------AHEKEMKKTADTR------------------------
----------GYSLRSRAALWSGSHLSGV---------------------------------------------------
------------------------
>ALD89132 Rhizoctonia solani ourmia-like virus 1
--------------------------------------------------------------------------------
--------------------------------------------------------------------------------
--------------------------------------------------------------------------------
--------------------------------------------------------------------------------
--------------------------------------------------------------------------------
--------------------------------------------------------------------------------
--------------------------------------------------------------------------------
--------------------------------------------------------------------------------
--------------------------------------------------------------------------------
--------------------------------------------------------------------------------
--------------------------------------------------------------------------------
-------RVTRP-PPP----------------------SP--NRARTDAMLA-CLRRFTRLHL------------VPSHT
Y--------------------------TPPVPCSGKS--------CLERSRKLGGKRAALFEGDEP--------------
------------VLD--------------------------------------HVRPQTIFSGG-KPRTICIHSYA-TEE
FAFLNSLLLDKLRGAAWIV---TGRTVAQWVSQNQD-RWTAASEWAEEP--------YEFASGDLKAATDNFSGEFAEAV
LEILAPHIQR-----WHGHSLDYILSNITRA------NLRIPPPPDDPEA------------------------------
-EPTYAPQKRGQLLSSDASFPILCLVGVLIAMETSDVIDELM--YMDDEDFVAAFLG---YDAAGINGDDIVIYGPA---
---GTAERWAS-VVPLTGGVPEPTKSPCDPEFFTINSQLWRRPPSG---------RPYE----------IATVLPAMLVS
L---------------SSKAAKAPHESWV-SLLSSPLL-----TDSASELLGLDAILFPELPVSWGGLGY----------
CDL-------ARGI-------SDEVLLR----RALFCRESR-GITWIDA---------TPSDV--------SRIQAPYYR
PGPSRS-----------------SFGISLSAPVSTRKVSGL----------------LPLATV--------------RSV
RQAQ-----FSDPGIVRWTS------LGGSSDTYAEIA----FRVR--------AHLIADKSRLL------RYVRREFNY
HSSIERDR-MVYVDDFDLPDSEPDPIPHDPPPSTLMRS--------KVRDFDP---GDRTARACQLLY-----WAGRNK-
-----------GYGSVARKNHYYRLWAS---------------AHEEEMKKTVEER------------------------
----------GYSLKRRLALWAGAKLT-----------------------------------------------------
------------------------
>QDW65428 Rhizoctonia solani ourmia-like virus 3
MPTR-----------------------------------------------GWW-----TTIDGQAVHVTRGSR------
--------------------------------------------------------------------------------
-------------------SRFWMFVRRKAKLRA------------------AW--------------------------
-------------------------------QAWRDE----------------------CAAPVVTAEVVNAENSEGEPT
EETVASATTVAV-----RESQLPAP-------------------------------------------------------
--------------------------------CVNLDGLDVRRVASSVVLSF---------LDSAF---------PPSSK
GNDVFDTPLEVDEGL------------PR-----YE--IDDPLPPSPPGQY------------WASSAQDV-------PI
LEAPVKRISAALPAEIFENILAFCDDETLLVLARMSRGLLHLALKQS-----------PHLFGSPSFGR-MLLRLVCRAP
PSPPRAEPNDGFIRLESLLHSRPL---------------PLADPLRPCQFRV-MSARLSELR------------------
-----------DESSRTG-------------------------EDNTAAIGELL--DSLFGIYLQAI-GIGSGE----AF
-HYDKKAADV-----ALRGAIGSVGSHGDHV---FRYPGLPALRMDRDIEA-ARAFGIYMARKTF-FNPSPND----LES
ATAAFLDRVTSP-PPP----------------------SP--DPSRTEAMLE-CLRRFTRLHL------------VPDAS
Y--------------------------VPPVPCSGKS--------CLERSRKLGGKRAALFEGDEP--------------
------------ILD--------------------------------------HVRPQTIFSGG-KPRTICIHSYM-SEE
CSFLNSLMLDKIRPARWLV---TGRTVAQWVSLNED-RWTAASEWAEEP--------YEFASGDLRAATDNFSGAFAEAV
LSILYERTSK-----WHGLSLDYILSNITRA------RFLLPPPPDDPEA------------------------------
-EPTYAPQKRGQLLSSDASFPILCLIGVLIAMETLGVIDDIM--ALPDAEFVTAFME---FDAAGVNGDDVVIYGPA---
---GTAERWTQ-AVLLTGGVPEPTKSPCDREFFTINSQLWRRPPSG---------RCYE----------IESVKPAMLVA
L---------------SSAAAKAPHESWV-SLLSSPLL-----TAEATSLLGLDTLLFPELPVSWGGLGY----------
SDL-------ASGM-------SDELLLR----RALFCRESR-GLTWIDA---------TPADV--------TRLQAPYYR
PGQSRS-----------------SFGITLSAPVDSRPVSGL----------------LPLSVV--------------KSV
RQAQ-----FSDPGIVHWTA------LGGSRATLSEIR----YRVQ--------AHLVADRRRLM------RRIRREFDY
HSDIERDR-LVYVEGFELPDNFEDPYPHPPPPSSIMRH--------KTRDFDP---GDRTTIASELLY-----WTARRR-
----------PQQGSRLRMTHHYRRWAS---------------AHEEEVKISIKNR------------------------
----------GYSLAKRLSTWSGARLT-----------------------------------------------------
------------------------
>QDW65429 Rhizoctonia solani ourmia-like virus 4
MKSNAGPESLA------------CAAFSCARKINGPT--------------SWPIMMSPPSIPSKACRLVAQGV------
-------CHSCKVARS-------------------------------GIMENTHTEPLPALVL-----------------
---------VP--------CRYCGWVRPKLRSKAGVV-----------VCRPCWVARLGG-------------------S
FRSH---------------RGGAAVRRRIEERLWNPKKLYGARVSPEDPGGVGSRGAGSTVTALGTREGDSESRRSVSPV
QRPSLRGIGGVR--RIDALAALPAGFDRSLKDYYGGMGWLDEDTSSRSDAEAIPAGGRYPASTPLTEIAKYGDP------
CPTCQTGMRDEGLYGEVICLAC--SWGSGDSLKPVHSPFASSRPESATFETA--------VPPSG-----------PPMA
DGREGEVPMETDARKLASSP-GDERELPE---------APEAGPPTLPSTATRREKEAATYSHYSAFAVRVHDPFEGRDV
LEAMTDLLRTEPAREPLPAYTELTEVPSGMVCIDLAEPPPHLPLREFCRRVRIRQRALLAVSDDPESTRALLISRLLHRR
RRPPPNVDHDGHVRFLDAVHRFPF---------------RPLNPLRENRFRS-ACRAF----------------------
-----------AEERDSR-------------------------EPDIRRAQKSL--DVAFGIYCHAI-GAKKDD---APL
-RYDKKAADV-----ALRGAIGSVGQQGNRI---FRYPNLPKIDMNDDLGA-ARAFGIYMARKAF-FAPDPTA----LPE
CAAKMVARITAP-AP-----------------------DP--FPELRNRMVA-MAARIARLMMV-------------RTG
W--------------------------VPPFPSSGKS--------CRERSRALGGKRMAIVENDDPVP------------
-----------------------------------------------------GVRIQPIMSAG-KPRGICLHSYK-CEE
YAALNGLMLDGIRNCAWLV---TGRTTAQWVEQCQL-DWF-SNEWDTEE--------WYFCSGDLQAATDNFSGRFAEAM
IREVWACIAP-----WTSLPVEHALDNCISA------HLFMSGADGIDE-------------------------------
---YVGRQQRGQLLSSDVSFPVLCVIGFISALVTNDDFDAVE-ALQDDEEFVDAVRE---YKKCGVNGDDIVIFGRK---
---SIAEVWSEVAVPATGGVPEPTKSPCDTEFFTINSQLWRRRPGG---------LPYQ----------INAILPAMLLH
L---------------NEKAAKAPHESWA-SLMSSPLL-----TAEAYDALAIDLCLFPELPIAWGGLGM----------
HELI-----PESPT-----AEDLNLFRV----RALWALESR-GRPWTDL---------RPQNV------------PPRLR
PILSLTST-------------GVTFGCPSAPDTSSRPVTGF----------------LPRSLV--------------KHV
LQDR-----FMDPNVARWTN------LGAQAPSADDVA----FRVR--------VSLASNRISAA-------AFLEEARA
LYPLESDG-EVYVEDFDLPEEYAGPAMTFENPQLPSRQ--------YFGFLDRN--EDRTQAALSVFSDHEFRWFRSKQ-
----IARCSTGRNAEALNRHFIMRVNRQ-------FAHFLYRERVREAEAAFAYVRDLPV--------------------
-----EIIDRILFLGNLLPGFSVSGASDPP--------------------------------------------------
--------LPP--------LYVQG
>Armillaria_mellea_ourmia-like_virus_1
MAGL----------------------------------------------------------------------------
--------------------------------------------------------------------------------
--------------------------------------------------------------------------------
------------------------------------------------------------------------------PT
ETVRYC----------SLLGRLPVDVYLLIESFIPDEDSVTRDCWARACGGEYDET------------------------
-----------------------------------LFDIISKRIRSSKYERI----------------------------
--------------------------------------------------------------------------------
--------------------------------------------------------------------------------
-------------ELELAQRQFDLFIRP---------DMQVHNPWKPGPIRE-EAVTIASIEVD-------------LE-
-----------DHMRRLR------DDPES-------EELDSLVSNDLRQLKIHQ--DRYFTHFLHAI-GIETEG----IV
-AYDKAASTR-----ALAGAIGEMGKRGDGV---FRYPGIRPLFFSDEVDA-ARAFSIYLGRKGL-GIFDPRD----TGE
LTQAFYERVGSP-APTL---------------------SP-AQQKRKDLMLD-LLRKTCRHIF------------RKPKS
F--------------------------TPRAPNSGKA--------CLEVPRSKGGKRAALYLREPGG-------------
------------NTG--------------------------------------FTRADTIFSGG-KPRTITVSSVW-YQK
YSWWNEFMFSRIRDAKWCL---AGRTVRDWVSEIDL-GPL------PEG--------MTFLSGDLKAATDMLSGDFAEVV
ISHLCNEFNCW-------NDYDRIVESITRC------KFEHRDVDGSQ--------------------------------
---HIFFQLRGQMMGSDFSFPILCLVGWLILVELFDMTEWFLDPRLKGKRFRDAFYA---FDKGGINGDDLITWLPE---
---ARTRRWAE-TVALTGGVPEPAKSPCDPVFWTVNSKLWCSPPGG---------VTHE----------VGFISPAMILH
L---------------HKGQHSAPSEQWH-SLLGSELL----ADSRCLNALELDVILLPELPRSWGGLGL----------
-ML------YDQPR-------FCEFMRQ----RITYAKTSM-SLSWLDM---------DQVEL--------PLARRDVMT
ANRSSGL---------------VGVSYVKDEKRALSKVTGW----------------VPRELL--------------KNI
LANR-----FGMGRVVAWTC------PGRPKPKWWE-------QRKV---GGIYHRLFTDRYVWN-------RVLQELYQ
TLNHERQG-YALVYDF---TNYEGDIQLDPLPRGFESS--------EIRPRSAY--TRRQTLLQQVTARKR--AFERKVG
TESSEWDLGIVGQPDTEEVAEDLPEPIVEDVAD-DFYEWAESKAEEDDRRRGKRRRRSGM--------------------
----PLVSIIANLEGADVPGIADQSGAVK----------------GRKKGKKMSVKGIS---------------------
---------PGLL------SFDEL
>QED42942 Cyathus narnavirus A
MYIDLCS-------------------------------------------------------------------------
--------LSC---------------------------------------------------------------------
------------------------------------------------------IAKLG---------------------
-------------------KGGHD----------------------------------------SNDPSIDRRRKNRGPG
EKRAKHADLLEG--SWPGQKSPPQGFKVHYPC----------NSSSRINGNNADQC------------------------
---------------------------AFAKAELVRFRVADKRFSSIKRAVR------R-L-----------------FF
RGEIDSSGVSFRRRP---------------QFRC-------SAQQNTLSSTVIHN-------------------------
------------------------DSP-------------------------------WGRLVESVLSR-----LQGGEI
ENHPQTEPCSPKPPLEEVKSESPPSLYPPSLLPGKSSQEVLLDFFSESSFET-YAKQF----------------------
----------REAQRRANWCWKQYQDSGS-------DHWIRAIGKAVDRAQHCS--NVLYGLFAQAL-GVRDHKVPIRRM
-SFSKREYDS-----AMETCFGSLNKAGSGW---FKVFGIIDLDSTMDLSA-SKIFSLYLLRKVL-VVADPRE----IPK
KDSEFLERISSLPTPPTERYCVDERFPAEISEL--IAGSL-LQDTGKDGAIL-IMEHLCRLLF--------------TSK
SATK-YPR-------------------FEYVPNSGKA--------CTEVPLSRGGKRAAIYLRSAD--------------
------------FVL--------------------------------------ENRFATIVSGG-KFRTITIDSARNARD
YEFLNDYMFRIVRKLPCMI---SGKTVEEWFDSVEI----------PQG--------SWVLSGDLEAATDHFRSDLAECV
IRHLTDLFFD-----GSEVHFERMCAFTTRA------VFREEG-------------------------------------
---EQTVQRRGQLMGSVLSFPILCLVNLVSQLMMRYSLVRVL--SMTRKDLFA-------FNLCGINGDDVVTWGEE---
---SVRESWLE-SLGHVGGVPSRGKTLFSQTHFTVNSELFSVLRGK-----------------------LRVLRPSLIVA
M---------------HEGAFKAPQETWL-EYLYSPIR-----SESADRIFRPERVLFPNFPVSWGGTGIHMLD------
-SF------SEYNFV-----------------EACYLRACK-TRPFEGFA-------------------DTACPAPGVHV
QGKSTT----------------VYLGGEVKDFSSYSTVGGF----------------MRKDEV--------------RKI
ARLK-----YGVKKLAYWTD------PTSRRKTLEQIM----DETQ-----DMYQSLTSYQRDLL---------YREYKE
AFEMERNG-FVYVR------------------------------------------SIIDCGQERVRPRWQGRVFTRPI-
-------VETPSQPDELTQYGWDIHEYD-------------EFSQEEDRPPDVLDRIVPM--------------------
-----NMMDLLFEDSEEVEEYQYEDWR-----------------------------------------------------
---------PD-------------
>NP_660177_Saccharomyces_23S_RNA_narnavirus
MHHKVNV-------------------------------------------------------------------------
--------------------------------------------------------------------------------
--------------------------------------------------------------------------------
----------------------------------------------------------------------KTQREVHFPM
DLLQAC----------GASAPRPVAR----------------VSRATDLDRRYRCV------------------------
------------------------------------LSLPEERARSVGCKWS----------------------------
--------------------------------------------------------------------------------
--------------------------------------------------------------------------------
---------STRAALRRGLEELGS------------REFRRRLRLADDCWRA-ICAAVCTGRKFP-----------SFSV
----------TDRPARARL------------------------AKVYRMGRRLLVGVVCRG---ESV-VSDLKQ------
-ECADLRRVIF----EGSTRIPSSSLWGLVGVLGWTSP--------------ERAMQLTFIGRAL-PYGSPDV----ERR
ALASHAATLSIP-------------------------AEC---HP---NYLV------AAEQF--------------AKS
WADDNLPRKFR----------------IYPIAVQESS--------CMEYSRAQGGLLQSFRKGFVGYDPAAPSADPDDLE
LAKER------GFSRIRASWY-----------STFRYRGEL-----KSTNQSLEARVAVVPERGFKARIVTTHSASRVTF
GHQFRRYLLQGIRRHPALVD-VIGGDHRRAVETMDG-DFG----LLRPD--------GRLLSADLTSASDRIPHDLVKAI
LRGIFSDPD------RRPPGTSLADVFDLVLGPY---HLHYPDGS-----------------------------------
----EVTVRQGILMGLPTTWPLLCLIHLFWVELSDWAPAR---PNHSRGFVL--------GESFRICGDDLIAWWRP---
---ERIALYNQ-IAVDCGAQFSAGKHLESKTWGIFTEKVFTVKPVKMKV------RVRS----------EPSLKGYVFSR
S------------------------SAFS-CRMGG----KG--ITGIRAARLYTIGAMPRWSRRIRDVYP----------
GSL--EHRTASQRY-------GEPVTVYRFG-RWSSAIPLRWAVRAPTRT--------VGNPVQSLPD---WFTVGPAAS
SVAADS-------------------NAFGAVSRVLRRMFPG----------------LPRKLASAGIPPYLPRVFGGGGL
VKSTGLTTKIGAVASRRWMS------RIGHDLYRSR-------ERK-----STLGRVWTLSTSPA-------------YA
ASLHEVEK-FMDRPDIIL--TRKCRNPMLKHARELGLFEEVFESRVGGGILWAS-LNGKALVESHSPSIL---QVSRNL-
-----------RRSLACPSGGFLRPSAP-----------IGKLVQRHTLPRGTVWFLESSAT------------------
---DSARQGGMGLPPPPPPPLGGGGMAGPPPP----------PFMGLRPESSVPTS-----------VPFTPSMFSERLA
ALESLFGRPPPS------------
>NP_660178_Saccharomyces_20S_RNA_narnavirus
MKEPV---------------------------------------------------------------------------
--------------------------------------------------------------------------------
--------------------------------------------------------------------------------
--------------------------------------------------------------------------------
----------------DCRLSTPAGF----------------SGTVPPPGRTKAAR------------------------
-----------------------------------PGTIPVRRSRGSASALPGK------IY------------------
------------------------------GWS-----------------------------------------------
--------------------------------------------------------------------------------
------------------------------------RRQRDRFAMLLSSFDA-ALAAY----------------------
------SGVVVSRGTRSLPPS----------------------LRLFRAMTRKWLSVTARGNGVEFA-IASAKE-FSAAC
-RAGWISGTVPD--HFFMKWLPEP-VRRKS----------------------GLWAQLSFIGRSL-PEGGDRH----EIE
ALANHKAALSSS-------------------------FEV---PA---DVLT-SLRNY-------------------SED
WARR-HLAADP-DPSL-----------LCEPCTGNSA--------TFERTRREGGFAQSITDLVSSSP--------TDNL
PPLES--MP---FGPTQGQAL-----------PVHVLEVSLS---RYHNGSDPKGRVSVVRERGHKVRVVSAMETHELVL
GHAARRRLFKGLRRERRLRDTLKGDFEATTKAFVGC--------------------AGTVISSDMKSASDLIPLSVASAI
VDGLEASGR------LLPVEIAGLRACTGPQ------HLVYPDGS-----------------------------------
----EITTRRGILMGLPTTWAILNLMHLWCWDSADRQYR-------LEGHPF----RATVRSDCRVCGDDLIGVGPD---
---SLLRSYDR-NLGLVGMILSPGKHFRSNRRGVFLERLLEFQTRKTVYEHAVIYRKVGHRRVPVDRSHIPVVTRVTVLN
TIPLKGLVRA------SVLGRDDPPVWWAAAVAESSLL-SD--YPR-KKIFAAARTLRPGLSRQFRRLGI----------
PPFL------PREL------GGAGLVGPSDR-VDAPAFHRK-AISSLVWG------SDATAAYSFIRM-WQGFEGHPWKT
AASQET--------------------DTWFADYKVTRPGKM----------------YPDRYGF-----------LDGES
LRTK-----STMLNSAVYET------FLGPDPDATH-------YPS--------LRIVASRLAKV--------------R
KDLVNRWP------------------SVKPVGKDLGTILEAFE-ESKLCTLWVTPYDASGYFDDSLLLMD----------
------ESVYQRRFRQLVIAGLMREGRMG-----------DLLFPNWLPPSTVVSG------------------------
--------------------------------------------------------------------------------
--------FP--------------
>YP_009272902_Fusarium_poae_narnavirus_1
MASQF---------------------------------------------------------------------------
--------------------------------------------------------------------------------
--------------------------------------------------------------------------------
--------------------------------------------------------------------------------
---------------------------------------------CDSIARRCGEV------------------------
------------------------------------IRITLHRSNDHTT-------------------------------
---------------------------------------------SPPHGG-----------------------------
--------------------------------------------------------------------------------
------------PRLEGNLETFPP---------------AKRDKHAKRVMQA-FYAAYIAMGY-----------------
-----------HCHLRD--------------------------RSLTRFFEKLY--IRAWHEGLDRV-CPDIKK------
-QVTLLRSALI-----AETGVSPDVLGKLLP-----------RSWANLAHP-RKLFQLTCLGRAL-PRPTQKV----IES
SKREALDGFTSP-ASVTTD----------IN----VLHEL--VPM--ALNLRRYSAKADTTIF------------RGSSS
TEQS-----------------------TLGPVFGTSA--------TLFNSRKEGGRAGIIHDACRSRPRQVGAI----VA
LKRQA------AIRKTAAPLRFDIRSLKSEPLIGEDSRRVLNDVRHRFPNNLGESEIAVVPELGFKARVVTKSHPITVVA
GHQLRRRLYPTLYQSRVFS---RALGDKPKALRFAR----------RSG--------AVFFSADLSRATDGLS----HHT
VGVFCRNAE------IDPDIIFRNMSV-----------------------------------------------------
---DGHALKRGIFMGLPMSWTILSYIHRAVCDSVDP------------------------IQNYYLKGDDLVAHWTA---
---RQISLYRE-RVASVGMPLNESKTFVGPRKAVFCEGYYESSKASFN-------KKRMR-------TEIWLVRQPSISL
R-----------------RFFPDS-EAAA-LRLSE-GL-DEVDYNLRSQYNRLVYCFYPNYIRISRKIRLN---------
-PFL------PPQL------GGSGLLIPDLN-SQVHSVFDR--MRLNS----------IFGGVKRF---NASIPVGGSSS
NMKQVN----------------------ILLSRVRMVPRGS---------------------------------------
--------GLTCSHFDKWLE------FATSAAA-FR-------DAK--------IGIFPKDPSDH---------------
TFFAEAKR------------------ISRDRRRGVDFP------------------IDYRTVRSVCRS------LEPLL-
------------------STVPLRHTCE----------------------------------------------------
--------------------------------------------------------------------------------
------------------------
>NP_660180_Ophiostoma_mitovirus_5
MKKI----------------------------------------------------------------------------
--------------------------------------------------------------------------------
--------------------------------------------------------------------------------
--------------------------------------------------------------------------------
--------------------------------------------------------------------------------
--------------------------------------------------------------------------------
--------------------------------------------------------------------------------
--------------------------------------------------------------------------------
-----------N----KTIKILLS---------------IYFNRKYSSYGIR-WIVTV----------------------
-----------ERMRKIN--------------------GLKFTIKYMKAVKLHI--TKYIA-------NERLLSISGSRV
-SVDKDGFPTKF--NYIKHIIDSGDIDGI-----------------------RFVMTLLTYTRAINPTKKEYLKIFPDYS
TITNEFTGSNKI--------------------------AI---PN---KIIKEFVDYYKLANP--------NNNNNPELQ
WSRD--------DHYL-----------SFKSSPNGQS--------TLHSSY---GLFSMIFVGHTILENILKIV------
-GEKQ-------YHEIIGNHIKK---------LYHDHRLFI-----PGKIDYLFGKISIVKDPELKMRVIAMVDYHSQFV
LKKIHNSLFNKLKLIKS-----DRTFTQDPIFTTP-----------TMG--------HRFWSMDLSAATDRFPIDLQERL
LSYLYGS--------EISSAWKQLLIDR---------TYKTPEGD-----------------------------------
----ELHYKVGQPMGAYSSWAAFTLTHHLVVFYSAR----------MAGIKD--------FTNYILLGDDIVINND----
---KVAKYYIR-TMKRLGVELSMNKTHVSKNTYEFAKRWFKNKKE------------------------ITGLPLRGILN
-------------------NLNNY-GIVF-QELFK-FH-YK--YPH-----LTNVKLTDIMFIIFKGLKI----------
----------KGRI-----ITNSQLRFNLMK----INFLLR-YINKLV----------NFDETRL------FYTKFIKSE
DISMVN-----------------EHNFLDFTRGMLKLGLTQKIENSVKELKTFYDDVLKNSFI---------------SN
IENKND-LQYEPLINGLYNKML---IMRNSIDRIVR-------NKD--------FDIIDAMNDMR------LDNPEAYLE
KIKNSNKP-LSNLNDM----------FNTAKKRIKEIN-----------------EYNSEYFQDIYDFDNF-SNFRPYES
YY--RAELSTQIDNLDMIRGAYWRDPQK---------------------ETEMLQYW-----------------------
--------------------------------------------------------------------------------
------------------------
>NP_660179_Ophiostoma_mitovirus_4
MKRN----------------------------------------------------------------------------
--------------------------------------------------------------------------------
--------------------------------------------------------------------------------
--------------------------------------------------------------------------------
--------------------------------------------------------------------------------
--------------------------------------------------------------------------------
--------------------------------------------------------------------------------
--------------------------------------------------------------------------------
------------NLQIIIIKRLIL---------------HIFKINLSVEIDK-FLGFI----------------------
-----------NHLRKSN--------------------GLLYTIKYMKAAKLHI--TRYMC-------GKPLYS-NNENV
-ALDKTGFPLRF--WYLKRLVNDN-----P----------------------RALLTLLTYTRRIVPNKSESKARIVKLS
TITDPYKGKVYT--------------------------I----PK---WFILDFISKYNLSST--------------KPI
YTDN--------DHYL-----------SIKGSPNGKA--------------SMSSLYSIISFNSSNIRYLFNIVG--DYQ
LVLNK-------FYQDLSQFYTKY-------I---------------NRDKLGLGKLSIVHDPELKERVIAMVDYTTQFA
LRPIHNILLNNLSKLPC-----DRTFTQDPFHKWND----------DHK--------ERYHSLDLSAATDRFPIFLQQKL
ISLIFNDY-------EFGKNWRNLLVDR---------NYDYQG-------------------------------------
---ISYRYSVGQPMGAYTSWAAFTLTHHLVVHWAAE----------LAGLKN--------FKDYIILGDDIVIKNN----
---KVAQIYIN-LMTKWGVDISLSKTHVSYDTYEFAKRWIKNGKE------------------------ISGISLKGILT
-------------------NIRHI-HVVY-MNIFT-YL-QR--IPS------LNVDILTCVGKLYGYLLI----------
----------RNRI-----KSPNTIKRSLYD----FHHSIR-YSFGLL----------NYEEIRN------YLHNKFPFD
NYYAWP-----------------ERLVHSKLNEIFKLEMVE-------SAKSFSKDFMNQSTM-------------LINT
VTDNEI-MVQWPLYKGFMNHIE---KLKDYIKSKQN-------QHD--------IDLLDLMQNLR------FQNLDSIVK
KLRNSYTN-LIMLDKF----------WKSAFNREYRDL--------ERESILTIEKQESNMMSRIWDMALSY-RTSPMSY
S-----TLTFETDSEFYMMPSIWDMASS---------------STTGPKPFTTATFKT----------------------
-----DFVGLSTFDDKLLKDLENLKIDITLRTGK-------YTNKTQPLESKIHQHPIECIE---DN-------------
-------KVPN--------FNNIK
>NP_660181_Ophiostoma_mitovirus_6
MKLK----------------------------------------------------------------------------
--------------------------------------------------------------------------------
--------------------------------------------------------------------------------
--------------------------------------------------------------------------------
--------------------------------------------------------------------------------
-----------------------------------QLKLMKNKTYQIIR-------------------------------
--------------------------------------------------------------------------------
--------------------------------------------------------------------------------
------------------ILLIVF---------------FPSIKRQTVILNI-FMSKI----------------------
-----------NKMIKNN--------------------GTLFTVKYLKELRLHI--TKYIS-------GEPYRN-SLNRV
-SVDKDGFPTLC--KELKVLVNGTYLEK------------------------RFVLTIITLSKLLIPQKSESIPF--STK
SITDHWSGIDNI-------------------------------SN---EELDKSCSELNISTR--------------EVQ
WDVK--------NFKL-----------LTKAGPHGPQSLTWYHTIKLYDFNQWLGIIGILPKSVLDL-------------
------------FTETLSYASKL---------VLPEIKSNI-------KSTKLIRRLSIVHDPECKERVIAIFDYGSQMV
LKPIADVLFDLLRNIPS-----DRTFTQSPFFTHTD---------LDNK--------SKFWSIDLSSATDRFPIVFQKRV
LQKILGK--------QMTDSWERIMIGS---------KFLAPDGD-----------------------------------
----TVSYNCGQPMGAQSSWPMFTLAHHVIVRVAAN----------RCGLSN--------FDKYIILGDDIVINND----
---NVALKYME-IMNDFKVEISRNKTHVSNDTYEFAKRWIKNKME------------------------FFPLPIRGIVD
-------------------NINNK-YIIF-NILYSFFVEKG-------NTFLNKDTLLVCVSKFIQLHSL----------
-TL-------KKPI------GLNKVKGILYP----FNFMLR-YRQNLC----------TNEEIRI------FLGSSTCKR
DDYMLPI---------------SAKDVSLELTRVISAALVGMAYNAEKSLKNIYFDLDKLSPW-------------IGDG
FKTG---KHPKVMIQSIYNSVK---SLSDFGLK-MA-------QNK--------LTLSAAMDSLL------LVDLDSISS
SERIKYIQ-----------------------------------------------MKQNICLSQKVRKEL---RFDPLQ-
---------MEQKARAMMLVKHMKDLEG----------------------------------------------------
--------------------------------------------------------------------------------
------------------------
>NP_660176_Ophiostoma_mitovirus_3a
MKRL----------------------------------------------------------------------------
--------------------------------------------------------------------------------
--------------------------------------------------------------------------------
--------------------------------------------------------------------------------
--------------------------------------------------------------------------------
-------------------------------------TLSQNKSNQLTN-------------------------------
--------------------------------------------------------------------------------
--------------------------------------------------------------------------------
-NDLSNVGYITKQLFPHWIRLLVW-----------------SLQLSPAPYKK-FGSRI----------------------
-----------AILWKAN--------------------GVSFTVQYLKECTRIV--QHFVS-------GHPVFVTDVMPI
GLAGGLPTII---PGTLRTLLRSK-DSSTI----------------------RGVLSTLAVYRIM-KMPCVL-----KLE
SITDPFKGISDTLPKSEI-----------INGLASLGFEI---PKGRSKHLL-TLSNPIIYLL----SAGPNHSISMMGI
WKDI-YAWY------------------VSPLFPTLLS---------FIGRMNRGNVLIDLLRAEVSY-------------
------------WEA-------------------TGVKPSV------SPLDLKLGKLAIKEEAAGKARVFAMADSITQSV
MAPLNSWVFSKLKDLPM-----DGTFNQQAPLNRLV-QLY------QDGLL----HDVEFYSYDLSSATDRLPMAFQKQI
ISVLFGS--------KFAKDWATLLVGR---------DWYLKD-------------------------------------
---IPYRYSVGQPMGALSSWAMLALSHHVIVQIAAM----------RVGKLP--------FTNYALLGDDIVIADKA---
---VATSYHMI-MTQILGVEINLSKSLVSNNSFEFAKRLVTMDGE------------------------VSAVGAKNLLV
-------------------ALKSR-WGIS-SVILD-LYNKG--LALSEQDLRQRFSSIPTVSKQFGVDKLLWLVL-----
GPF--GFIPSKDGL-------------------SAFMKLNR-SLSLVDMHI----LLSCVDEAKF------DLDKKTWEA
NIQETV--------------------HTLLRFGMLSEPAGF----------EVFSDFTSSPLY---------------SF
IRGQ-----FGNKLSALVQD--------------KP-------VRR--------LIFDGPLLHFN---------------
----------------------------------------------FYTEGWCD--GLMEHLTKKIQSDSQ-ETVSPSNP
FK----DDKVILPLRGNIKGIFFKHVLA---------------LMAERDPATVMRWM-----------------------
--------------------------------------------------------------------------------
------------------------
>NP_660174_Cryphonectria_parasitica_mitovirus_1-NB631
MAMII---------------------------------------------------------------------------
--------------------------------------------------------------------------------
--------------------------------------------------------------------------------
----------------------------------------------------------------------------HDPV
YKLWYAXR---------AKSNLPG--------------------LAPHKTESITTV------------------------
------------------------------------LSLTNVKNKQATNSIL----------------------------
LNKITDLVLGLKA------------------F-------------SIKSKGVR---------------------------
--------------------------------------------------------------------------------
TTLRVNKHWITPKEFPRFVKLVVW---------------CTRTQEHEDSFMK-IIGKC----------------------
-----------DHIWQTA--------------------GPNFLFKYLKEVMRLS--VRRIA-------NIELEPSKKIFV
-KLNKFRFPNIIPLPICDQIIRDQ-NDQVLW---------------ASKRLIICLLTILSVHRVL-PTKVVP-----DYS
TIVDPFTGVSKTI------------------------------DQ---KLLRKAIHLLNIKRV---K----------QLK
LKIT-------G---------------SMKAGPNGKI--------SLLTSSVDALSFITQPTKIFTY-------L--DFS
VRVYK-------FRGLLLWMWMMC-------ILLITLPYAIVSF-MLGALIPIMGKLSVVYDQAGKARIVAITNSWIQTA
FYSLHLHVFKLLKNIDQ-----DGTFDQERPFKLLI-KWL-----NEPT--------QKFYGFDLTAATDRLPIDLQVDI
LNIIFKNS---------PGSSWRSLLRI---------KYKSPQG------------------------------------
----FLTYAVGQPMGAYSSFAMLALTHHVIVQVAAL----------NSGFTTR-------FTDYCILGDDIVIAHD----
---TVASEYLK-LMETLGLSISSGKSVISSEFTEFAKKLKGRNNFD-----------------------IFYRSWFSIIH
FE----------------KQILHL------CTVFE-LLRRGV-----CELYDLYPQYINKLPKIYLRYNLLIDWVVVAFT
NQILIGDRPRADGIRLFDYFVGLEVIPPLLR----IMLHTI-KKDWNG----------LWNSIKY------TLNKGFVVS
Q----------------------VRVGLPDWTELFLLPI------------------LPSTYII------------IRDY
CRSFN---DLTKLFGEWWLL------RFESESY----------QVS-------ILDVIDRLAHTS-------------IP
NLDIHDKK------------------------------------------------KVKLTLDNLYKLSL----------
-------IVNIPSGGARRYIEFLRFNGL-------------------KSPLIVERY------------------------
-------IKDGIRIEKPLTLQGLHRSG------------------DIQLGFKIS--------------------------
------------------------
