# Supplementary material for: Armillaria root rot fungi host single-stranded RNA viruses
Source: Sci Rep. 2021 Apr 1;11:7336. doi: 10.1038/s41598-021-86343-7 (PMC8016926; doi:10.1038/s41598-021-86343-7)
Supplement: Supplementary file 4 — Supplementary Information 4. [file 41598_2021_86343_MOESM4_ESM.fasta]

>ACQ94985_Nyamanini_virus
----------------------ME-----------------------------GPEPELPR--PRHN-------PPLYRK
DLHLSSALLGGEVDYVMHNILSGKEGQLWEDH------REVAGIIKSTNIGSYRDLIRLAW-RDRRVPSHGDLQ------
-------LAQAVYTKRLKVALQAT------NVGLLNWMQRTSQQGTLQSLIPTLGDDL--------------------LN
HCLTRELLMLFNQTE-------ENR----RQILSVAAQERRNAKVT---------INGVEFDLIGDLVVYTP--------
-------SRSDYKIVAPYTALLALTGMTDARFTTLLYARVADYWK-KYPETSLYSECIEFFCKADHDLEVLGEDLYGVLK
CLPSISIGAVLKHTEIKL---ESSFLETVMEDL-----------------------PRSSLATWMSRPVTSLEAAHVRLE
VSGLWKTMGHPFINVSSSVAELRARGTSPAVPTAAEAGEDLACFFKKYWCKVYCKKHHCWPPLANPH-EL---------P
EALRECYLKGTWEEPSPGSWAYDLWKNMEFKPHLDFDYSIDTSELLSDRAMIHSRSQWGYTYNPVAHRVLYGR---ALQR
PPKK--NQRVILEYLERPEVSLRQVISAIE--QGAMPREWFAMVGVFKECELKRDKGRLFGKLTFEARLYQTATEHNIAE
KI------FPYIKSQSMTMSEEELKRTILRMSSSLKAYSE----------HDIIFISVDLSQWCTTWRHESAGPLLRLLD
QIFGLNGVYNLTHLFSQASGVFVQDRFWPPEQGPD----GEPKE-------GPTYISC---FLAWLEGLRQKGWTLATLM
IIEKTALEY-----GTQATLLGQGDNQVICLRHPSKKQLAALNMT------VQGWAEEFLSLLERNMRQLGLILKPKESW
ISTSLFEYSREYHIG-----------GCPVSRGLKLASKLLSAPNSQIPTFNTVISSLYASGSGLAGADQTPLSAYFVTT
FLAQSHLGRVLSQEA--------------------------------MEDEKFLVTLLSISRTVGGLPITPFSGFCYRGT
LDTLTSNLSVLRTLEIAG------YEEAVSRL------VDLREPSPHKDPLLLVQDPEALPLRTPLQPENYLRNLLSDRL
THYV---KNKQ----LLPLFTNRAKDSERILAHDLLSIKPCHPRLANLIYSLSNAGLRQRL--IGQFSNTTSLQALLVQE
HEGGP--RALHDHLAALDRALLYSLEEKRRGESHGCLLDQCGLNS----AGPWCSALAAQALRAKHWCE---------YD
VVGVTMAAPQEQFLLAPYSELPVEAYPDTLLA--------------------------CVESLEPNAYLT-RGKFRPYFG
SKTSDKVKRGTLQIV-DADKQLVALRKILTLKPWIRSQDCPNLESLLNLLIEEK-----TSIPLSDL---EILKDLRISG
KVDHRVGNPTSPKGSMANTLLGFSSHIFITTDTATNQTRGGQDWSICYQTLFLAAISRLEL--LNRFR---VPIQGKWGL
WTDCRGC---TRPVNDHHFRLG----RAPQYPG--MPLDRR--------------------IQVISALRSASLPSGSLE-
----GRHGLQVHYGRKMAHHLLNSLSPSSGGN---FTNVAPSP-DLNITELAR-----MDLSSVLSHARAYLEARNRYSL
YALQQSAL-------------MTCQDSVLC---IDAVTHSLVIAGRMHSVYQLAGMTLQTEADHPQPSSSLKSDRLALLT
ALFSVKSPQDQRF-------YRDHNYITPM---DSALTIIEMALQ--------------------------------AAT
ESGVVQAVNLLQELK--------AMTQRHQLLPQTVFSLIP---HAFRPQVVADEAI------CCQTIRS----ERRSLP
VCSA------------------------SLPCQTVSLSPPLKFKLL----------CKQTRPRMPHLSL-----------
VCNLGPDPLTTELIWLCSAESLLRSA-----ITGCQCLVIVEPPSGPLSLAAWHLGPKMLICLS-SSAVLDPVSLERAIN
LGPEDHLMDPCEI----PYDRTL----------------------WIASLVRDKPL-----------------PLVHASL
YLFSTL-------------DLPLLYQMPKGS-RALVRLLSCDRLVLRGFECQRMLPCAVSPE--SSTWCLLKRVCLDAES
ALERTFPVPGFTAMWNGLRSDATALAKEMGS------LWSSFNR-HCNCLNYV--RRIAATLGICLES-----RVSAIAS
LAK---SKGVV--------------------------------ESAVASVTYESLRSRASETT----------HWTSPGS
RRATVHQLIDRWHLLQFL----------------------YLYT------------------RGQASASWSEEYHSTCHC
--HLSQGRFRLCQLGC-SSDSD-ELPVMYSREVSGPSL-----------------------LRRWGRVIWPLVPVLDVL-
--------------L
>ALM62228_Soybean_leaf-associated_negative-stranded_RNA_virus_3
GAIARPPDKNRQLTLRFVASTTMA-----------------------F-------DDSFED-E-FFA-------NRIKTM
DDILDSPILTTIRRDIYHYVSSMAPLARLAIRGCSQGGTFDREVVKREVLRRFFNNKVPR--SLSHLVHSALELVLKEDL
TKAPISLLDCDQRYEILSDLRLYNE---SFVEDMNNNLVRAKSIYD--RAREGIRTQL--QSKLTPLADPGLY-------
----DQRALPFYYQY-------AHADAILEKIIHSRQTQGLDNLSGSVKVRYSRGNALVEIITSGDIVVFRT--------
---------AASNLITSWDDFLGIRAMSIYRRNCFLLLALDS-----TLPRQLLESFPAMLDWQEKCILLYGNRGFELMK
ATESIFKSRLMQINDGPE---VGDAFSLMVMKQREKEKKLIRLRQTTSS-------SATPLVDALERLARSVKDSREAAE
LFGAFKYSGHPYIDPSLASQSSREHGTSPGKASFIET-MKMRAEYCDMILRGYIIKHGRWPSMIFGT------------R
PTTLESLFLKKITNFSTSDYPFTDWYDARFPKFQEFDYNVDFLDLMDDKSAGLDPQDAWKAWDSLKRENYKD-----SFI
PDTR--SKKLMIRILSMEKFDPEAICNEIR--KMDLDTAELSMALYPKEREFKLE-ARLFVMLEFSVRVFLTLAEKNFKR
LM------KDYLPEQSMTKGRKGTMQYLESLSVGRRDET-----------VDTCFIEIDLTRWNLLWRGDVVNPVSRVND
QIFGLPGAFSRGHKIFEKSTVVVRVPSETPKGVTAGSTPSQWPE-------GDFVWRN---HVGGFEGIIQGQWTACTQA
MIRLIMSTF----DIISYRLLGQGDNQVLAVTYRRDDKIPKMRQ-------ALDVSSAITKELERRFGRINQIVKPEECL
VSLTTVTYSKICFVN-----------GVQIPTTLKHAATVAPVGTATIPALAQGLSAISSGARATADSFTDPSRAYLYFL
ILFRDYLARARKTLPSAD-----------VMRDL-------------DWSDPMIDLACVIPSDLGGLPIQIPTDFLFGGC
SDRLSASIAAMVSMAHTDPR----VERYLGYL------DSDLPWKEKPDPASLLEDPFGAPIRPAPGADVKIDTAIKAVV
PSIT---KNLY----VRQIMSVSSDSFETDLKKFLVSQRPFYPLLMADLVELSVSGVKRKI--FTKFTGTRTIQQILRRR
AP-----INYHREIVKSDHRRILRCFSMIQESEEKKLRSK---------FSTPVIFQRAESYRAR-WFPG------EKEV
LQGVTTIHPFEARTDPGLV----HDTKDYLEF--------------------------VTKCDWKTMMNQ-AGPHAGRWG
DKTWEHRKVTGVEVI-GRQKATLAAKRLLLMESQLAAG--REMKACIRTILKQR-----TDVDGDTL---EKQTSKIAGG
VGAHRWDSTIEEKAFAWLGAISPTQHCSVQSDTMTTLSGGVKDYSFCFQEHIFFGMQLLRSNPEVFDK--------FLTL
RLHYSIG--EEHEIVNTPIEGNGWKTRQP-----PPNLSGNPLVCAGSILYQTLSEELPLQIAPLKTLPEECSEEMA---
-----ERLMVHSFLDQIEHPVLSEALRDNK------EAPSGLS--IDVGSLVG-----AGLKALINAAGTACFMRAIEMV
YSETIHMD---RILFNVYVDRLSSVCAMPL---ARFANTPSVRK---QHWVRSTGILIAPGRFGG-RALQS-RIAARIRE
IAAERLRDVFKFD-KYKIVLSSYAERATPS---KILGCYVAIALF---QLNPSSMEEGRRLYRR-----HLNNLRRLEVE
RERVAEHIRILHDLSN-------DEFDDTAFFVKEILS------GRVIRRTSIGLDD------TKRFLRS------GKVH
ETTRTA-------LVRLPPVPHLEI---GGVTTGTVREFDLSLPRL----------PQNRFLDAVRLII---------RN
TSWVAGSSSISRDSLR--VFSLARKL------IKQGPCIQVGVGNGAMARDLFAIGATHVVGVD-LVSDLPQLSSLGSAY
VPPELPTLERGQ-----KWAWAA--------------SVFTDGGNWYDPRVSAQVL-------------SLQPSVICVDI
QPGVR--------PIWDD-ILPILASRQKL--TVIFRR-ELTAAELSKFLSG----C---------TATFRSTKVVRTSY
NPNEYYFVC--------RTSGVSSPRFDDSPLTEPIP--------SLDPGFNL-------TNSYYYPSS----FNQVRSS
LWR----------------------------------------GRSIPESKPAESIDYLLNY--------------FRGQ
KPRDFKEITEDIALAAYS--------------ASELSRF-NSLH---LNDP-------------ELLIGMLAELAITP--
----SPEFLHGVKI-----------PSLRRSSLF-TQF-----------------------ARIAPKLLSYTRDG-----
----------WQFAL
>AWY11031_Sclerotinia_sclerotiorum_negative-stranded_RNA_virus_4-A
----------------------ME-----------------------F-------DDDFDT---VYM-------NRVKTF
GDILDSPILTTIKRDIFNSLSLSRSLSAPISKIYSQDGSASGRLIELALIKAVCQRQGVH--RLGHLDRSCVSLACRIMK
ERAPIIDLDVATRFQILNALTESSN---PSFSDPKNAVFEASRLYD--TVRDGIGIQL--NSNATPLLKRKDP-------
----RPEPLEIYSRY-------SRADQLLEMIIHNRQEQGLQNRQGSITCI-VHHDWLSRIWVEGDVVLFKV--------
---------EGALYSTSWDDFLCIRSMAIYRRNSFLLIAIDH-----SIPDTITSSLLKLLQWQEHCIFSYGNPGYELAK
AVESVFKARLMQLGDGQC---TGDAFELMIIKQREKEAKLTRD-------------KTSPLVERLQDLALSVRLPREAAE
LFGCLKFSGHPHIDPEIASQSARSHGTAKGNPGFGET-MRMRAEFCDMLLKGYIKKHARWPPLIHS--PG---------R
KTKLQKLHEKRVLVFGPNDYDYQDWYYSAWPKLLDFDYNIDYLDMMDDKSTGLDPQDAWKAWDSCKRDAPSL-----AHI
PNER--SKKLIIRILSMKEFDPRAICEQIR--VLNLSLADISMSLYPKEREFKLE-ARLFVMLEFSVRVFLTLAEKNFKR
LL------KDYLPDQSMTKGRKGTMQHLEGMAARQSNPD-----------IDTVFIEVDLSRWNLLWRGVVVDPVSNIAD
SIFGLPGAFSKGHEIFENSTVVVRVSTETPDGVVPGSFPREWPE-------SKYVWRN---HLGGFEGIMQAQWTACTQA
EIKAVMRDL----DIVSYKLLGQGDNQILEVSYNRDHNKNQMVQ-------ALEVSARCTEELSRRFSRLNQIIKPDECL
ASRSTVTYSKICWQD-----------GVLIPTTLKHAATVAPVGTSNIPGLVVGLSAISSGCRASADAFIDPSLGYLYFL
ILFREYLPRASRTLPSKQ------------LLNY-------------TWSQDQLDSASTIPGDLGGLPIQIPTDFCFGGT
SDRLSSSVAALVCLSHVNKN----SQQYLGYL------ETSLPWKPDPDPATLLEDPFSVPILPSVGADVQVDQAIKTVV
PSIT---QNID----LKQIMSTSVDEFGKSLSSFLTRLRPFYPLLMADLVELSVIGVKKKVFIFKKFTGTRTIQQLVRNN
AP-----INYGHAVIYADYKRVTRLRTFMSQSSQAGLTGS---------FPSRSIFSRVVKYRER-WFPD------GSNK
LEGVTVLHPLEAVADSGLK----LQSPDYLEF--------------------------TSHVCWNDMMST-KGPHPGRWG
DKTWEHRRVTGVEVI-GTQKAALAAKRLLMMESQLTAS--GELKKAIRGVLRQR-----TTVDEHDL---EIFMPTVVGG
VAAHRWDSTVEEKAFAWLGPISLTQHATVQTDSMSSLSGGIKDYSFCFQEHSFFGLQCMRASPEAFDG--------NPTL
RLHYDIS--PEMLITSVPVTADG---KAPELSL-ARDLQKNPLVCASNILYQVLSDEMPATIAPMWQTSPSCSTEVG---
-----IRLMIHHFLDQLENPVLSEAAVDAK------DAPSGLS--LDVGSLIG-----VGLQPMMVAAGRAVFLRSVEMS
LSETGLMD---RVILSAYIDALSGVAALPL---ARFANNPQVRQ---QPWVQASGVLIAPGKHGS-SVLKS-RLSSYIRD
EAHRCYRDIRNLS-NSRMILSSYAERATPS---RVLGCYVACSIV--LLGLRGSVDDCRKIYRR-----HLNGLRNLVRE
TDRITHHVTILNLLSN-------PEFEESSVLATEILE------GRVLTRTAMSFED------SKRYLRT------GPRS
IASQRL----I-----TPPSPPSIVAWQTGVAGEFPLSSPVSKPLL----------TLDRRTDSLRLVS---------RN
LGWSIGGSSISRLSYR--ILSVVSSA------LRQGPVLCVGVGNGAMARDAFALGATCIVGVD-LLSDLPSVSSLGTGY
LPPEIPVVDPTL-----NWRWAK--------------GVFNHGGDWFDEKVHSDVL-------------SEQPSVVCIDI
QPGRR--------MIWED-LLPILKSMIRT--VIVTRR-EFTSSEAALFYQE----C---------RGTFSSFCIFQSTI
NKTEYWLVA--------RTSGCQSVSRPTSATEPVFL--------QVDPLSSP------PMDSPFYPNQ----FELNRTT
LVK----------------------------------------GRVPPGVSLGVAKDYLLTFI----------DWSMSKR
SHRRGREVTEDIVLALYL-----------------LSRL-NAMF---EHGPLT----------KEELTEQLADLAQSS--
----APPDIQGHQV-----------PAVRQATIF-NMA-----------------------SRVLPRLMIENRNR-----
----------WSLQL
>ALD89140_Sclerotinia_sclerotiorum_negative-stranded_RNA_virus_4
----------------------ME-----------------------F-------DDDFDT---VYM-------NRVKTF
GDILDSPILTTIKRDIFNSLSLARGLSAPISKTYSQDGSASGRLIELALIKALCQKQGVH--RLGHLDRSCVSLACRIVK
EQAPVIDLDVATRFQILNALTESSN---PSFSDPKKAVFEAGRLYD--TVRDGIGIQL--NSNATPLMKRKGP-------
----RLEPLEIYSRY-------SRADQLLEMIIHNRQEQGLQNRQGSINCI-VHHDWLSQIWIEGDVVLFKT--------
---------EGALYSTSWDDFLCIRSMAIYRRNSFLLIAIDH-----SIPATATSSLLKLLQWQEHCIFSYGNPGYELAK
AVESVFKARLMQLGDGQC---VGDAFELMIVKQMEKEAKLTRD-------------KTSPLVERLRDLALSVKLPREAAE
LFGCLKFSGHPHIDPEIASQSARSHGTAKGNPGFGET-MRMRAEFCDMLLKGYIKKHARWPPLIHS--PG---------R
KTKLQRLHEKRVLVFGPHDYDYQDWYYSAWPKLLDFDYNIDYLDMMDDKSTGLDPQDAWKAWDSCKRDAPSL-----AHI
PNER--SKKLIIRILSMKEFDPKAICEQIR--VLNMSLADISMSLYPKEREFKLE-ARLFVMLEFSVRVFLTLAEKNFKR
LL------KDYLPDQSMTKGRKGTMQHLEGMAARQSNPD-----------IDTVFIEVDLSRWNLLWRGVVVDPVSNIAD
SIFGLPGAFSKGHEIFENSTVVVRVSTETPDGVVPGSFPREWPE-------SKYVWRN---HLGGFEGIMQAQWTACTQA
EIKAVMRDL----DVVSYKLLGQGDNQILEVSYNRDYNKNQMVQ-------ALEVSARCTEELSRRFSRLNQVIKPDECL
ASRSTVTYSKICWQD-----------GVLIPTTLKHAATVAPVGTSNIPGLVVGLSAISSGCRASADAFIDPSMGYLYFL
ILFREYLPRASRTLPSKQ------------LLNY-------------TWSQDQLDSASTIPGDLGGLPIQIPTDFCFGGT
SDRLSSSVAALVCLSHVNRN----SQQYLGYL------ETSLPWKPDPDPATLLEDPFSVPILPSVGADVQVDQAIKTVV
PSIT---QNID----LKQIMSTSVDEFGKSLSSFLTRLKPFYPLLMADLVELSVIGVKKKV--FKKFTGTRTIQQLVRNN
AP-----INYGHAVIYADYKRVTRLRTFMSQSSEAGLTGS---------FPSRSIFSRVVKYRER-WFPD------GSNK
LEGVTVLHPLEAIADSGLK----LQSPDYIEF--------------------------TSHVPWGAMMST-KGPHPGRWG
DKTWEHRRVTGVEVI-GTQKAALAAKRLLMMESQLTAG--GELKKAIRGVLRQR-----TTVDERDL---EIFMPTVIGG
VAAHRWDSTVEEKAFAWLGPISLTQHSTVQTDSMSSLSGGVKDYSFCFQEHSFFGLQCMRASPDAFNG--------NPTL
RLHYDIS--PEMLITSVPVTAEG---KAPELSL-ARDLQKNPLVCASNILYQALSDEMPATIAPIWQTPPSCSTEVG---
-----IRLMIHHFLDQLENPVLSEAAVDAK------DAPSGLS--LDVGSLIG-----VGLQPMMVAAGRAVFLRSIEMS
LSETGLMD---RVILSAYIDALSGVAALPL---ARFANNPQVRQ---QAWVQASGVLIAPGRHGS-SVLKS-RLSSYIRD
EAHRCYRDIRNLS-NSRMILSSYAERATPS---RVLGCYVACSIV--LLGLRGSVDDCRKIYRR-----HLNGLRNLVRE
TDRITHHVTILNLLSN-------PEFEESSVLATEILE------GRVLTRTAMSFED------SKRYLRT------GPRS
NASQRL----I-----TSPSPPTIVAWQIGVAGEFPLSSPVSKPLL----------TLDRRSDSLRLVS---------RN
LGWSIGGSSISRLSYR--ILSVISSA------LRQGPVLCVGVGNGAMARDAFALGATCVIGVD-LLSDLPSVSSLGTGY
LPPEIPVVDPTL-----NWRWAK--------------GVFNHGGDWFDEKVHSDVL-------------SEQPGVICIDI
QPGRR--------MIWED-ILPILKSMIRT--IVVTRR-ELTPPEASLFYQE----C---------RGTFSSFCMFKSTI
NETEYWLLA--------RTSGCQSVSRPTSAVEPVFL--------RLDPLDSP------PLDSPFYPNQ----FELNRTT
LVK----------------------------------------GRVPPGVSLGVAKDYLLTFV----------DWSMSKR
SHRRGREVTEDIVLALYL-----------------LSRL-NSMF---EHGPLT----------KEELTEQLADLAQSS--
----APLEIQGHQV-----------PAVRQAAIF-NMA-----------------------SRVLPRLMRESRNR-----
----------WSLQL
>AWY11036_Sclerotinia_sclerotiorum_negative-stranded_RNA_virus_4-A
----------------------ME-----------------------F-------DDDFDT---VYM-------NRVKTF
GDILDSPILTTIKRDIFNSLSLARSLSKPISKTYSQDESASGRLIELALIKSLCQRQGVH--RLGHLDRSCVSLACRIVK
EQAPIIDLDVATRFQILNALTESSN---PSFSDPKSAVFEAGRLYD--TVRDGLGIQL--NSNVTPLLNRKNP-------
----RSEPLEIYSRY-------SRADQLLEMIIHNRQEQGLQNKQGSITCI-VHHNWLSRIWIEGDVVLFKV--------
---------EGALYSTSWDDFLCIRSMAIYRRNSFLLIAIDH-----SIPATTTSSLLKLLQWQEHCIFSYGNPGYELAK
AVESVFKARLMQLGDGQC---VGDAFELMIVKQMEKEAKLTRD-------------KTSPLVERLQNLALSVKSPREAAE
LFGCLKFSGHPLIDPEIASQSARSHGTAKGNPGFGET-MRMRAEFCDMLLKGYIKKHARWPPLIHS--AG---------R
KTKLQKLHEKRVLVFGPLDYDYQDWYYAAWPKLLDFDYNIDYLDMMDDKSTGLDPQDAWKAWDSCKKDAPSL-----AHI
PNER--SKKLIIRILSMKEFDPKAICEQIR--VLNLSLADISMSLYPKEREFKLE-ARLFVMLEFTVRVFLTLAEKNFKR
LL------KDYLPDQSMTKGRKGTMQHLEGMTARQSNPD-----------IDTVFIEVDLSRWNLLWRGIVVDPVSNIAD
SIFGLPGAFSKGHEIFENSTVVVRVSTETPDGVVPGSFPREWPE-------SKYVWRN---HLGGFEGIMQAQWTACTQA
EIKAVMRDL----DVVSYKLLGQGDNQILEVSYNRDHDKDKMVQ-------ALEVSARCTEELSRRFSRLNQVIKPDECL
ASRSTVTYSKICWQD-----------GVLIPTTLKHAATVAPVGTSNIPGLVVGLSAISSGCRASADAFIDPSLGYLYFL
ILFREYLPRASRTLPSKQ------------LLNY-------------AWSQDQLDSASTIPGDLGGLPIQIPTDFCFGGT
SDRLSSSVAALVCLSHVNRN----SQQYLGYL------ETSLPWKPDPDPATLLEDPFSVPILPSVGADVQVDQAIKTVV
PSIT---QNID----LKQIMSTSVDEFGRSLSSFLTRLRPFYPLLMADLVELSVIGVKKKV--FKKFTGTRTIQQLVRNN
AP-----INYGHAVIYADYKRVTRLRTFMSQSSQAGLTST---------FPSRSIFSRVVKYRER-WFPD------GSNK
LEGVTVLHPLEAVADSGLK----IQSPDYLEF--------------------------TSQVPWNTMMST-KGPHPGRWG
DKTWEHRRVTGVEVI-GTQKAALAAKRLLMMESQLTAG--GELKKAIRGVLRQR-----TTVDEHDL---EIFMPTVIGG
VAAHRWDSTVEEKAFAWLGPISLTQHSTVQTDSMGSLSGGVKDYSFCFQEHSFFGLQCMRASPEAFDG--------NPTL
RLHYDIS--PEMLITSVPVTAEG---KAPELSL-ARDLQKNPLVCASNILYQVLSDEMPATIAPIWQTPPSCSTEAG---
-----IRLMIHHFLDQLENPVLSEAAVDAK------DAPSGLS--LDVGSLIG-----VGLQPMMMAAGRAVFLRSVEMS
LSETGLMD---RVILSAYIDALSGVAALPL---ARFANNPQVRQ---QAWVQASGVLIAPGRHGS-SVLKS-RLSSYIRD
EAHRCYRDIRNLS-NSRMILSSYAERATPS---RVLGCYVACSIV--LLGLRGSIDDCRKIYRK-----HLNGLRNLVRE
TDRITHHVTILNLLSN-------PEFEESSVLATEILG------GRVLTRTAMSFED------SKRYLRT------GPRS
IASQRL----I-----TSPSLPATITWQMGVAGEFPLSSPLSKPLL----------TLDRRTDSLRLVS---------RN
LGWSVGGSSISRLSYQ--VLSVISSA------LRQGPVLCVGVGNGAMARDTFALGATCVIGVD-LLSDLPSVSSLGTGY
LPPEIPVVDPIL-----NWRWAK--------------GVFNHGGDWFDEKVHSDVL-------------SEQPGVICIDI
QPGRR--------MIWED-ILPILKSMIKT--IIVTRR-ELTPPEAALFYQE----C---------RGTFSSFCMFQSTI
NGTEYWLIA--------RTSGCQSVSRPTSAVEPVFL--------RLDPLDSP------PLDSPFYPNQ----FELNRTT
LVK----------------------------------------GRVPPGVSLGVAKDYLLIFV----------DWSMSKR
SHRRGREVTEDIVLALYL-----------------LSRL-NSMF---EHGPLT----------KEELTEQLADLAQSS--
----APPEIQGHQV-----------PAVRQAAIF-NMA-----------------------SRVLPRLMRESRNR-----
----------WSLQL
>AWY11014_Sclerotinia_sclerotiorum_negative-stranded_RNA_virus_2-A
----------------------MD-----------------------F-------DDDFDT---VYM-------NRVKTF
GDILDSPILITIKRDILSSLSLSKSLSVPISRTYSLDESSSNRLIELALIKAMCQQRGVG--RLSHLDRSCVSLACRVLK
ERDPIKDLDVQTRFLILNALTESKN---PSFSDPKTAVLEAGRLYD--TIRDGIGTQL--DSTVTPLSSRNPP-------
----RATPLEIYARY-------ARADQLLEMIIHHRQDQGLQNRQGSITCT-IHHDWLSKIWVEGEVVLFKV--------
---------KGVLYSTSWDDFLCIRSMAIYRRNSFLLISIDH-----SIPETTTQSLLRLLQWQEHCVFAYDNPGYELAK
AVESVFKARLMQIGDGKC---KGDAFELMIIKQREKEAKLTSD-------------GSSPLVSRLEDLALSVTMPREAAE
LFGCLKFSGHPLIDPEIASQSARSHGTTRGNPGFGET-MRMRAEFCDMLLKGYIKKHARWPALIHS--PG---------K
KTRLQKLHERRVLVFGPSDYAYQDWYYSAWPKLLDFDYNIDYLDMMDDKSTGLDPQDAWKAWDSCKKDAPSL-----AHI
PNER--SKKLIIRILSMKEFDPKAICEHIR--TLNLSLADISMSLYPKEREFKLE-ARLFVMLEFSVRVFLTLAEKNFKR
LL------KDYLPDQSMTKGRKGTMQHLEGMAARQSNPD-----------IDTVFIEVDLSRWNLLWRGVVVDPVSNIAD
SIFGLPGSFSKGHEIFENSTVVVRVSTETPDGVVPGSFPREWPE-------SKYVWRN---HLGGFEGIMQAQWTACTQA
EIKAVMRDL----NVVAYKLLGQGDNQILEVSYQRDHQKDKMVQ-------ALEVSSLCTEELSKRFARLNQVIKPDECL
TSRSTVTYSKICWQD-----------GVLIPTTLKHAATVAPVGTSNIPGLVVGLSAISSGCRASADAFSDPSLGYLYFL
ILFREYLPRASKTLPSRQ------------LLNY-------------SWSQHDLDQACTIPSDLGGLPIQIPTDFCFGGS
SDRLSSSIAALVCLSHVSRT----AQQYLGYL------ETPLPWKPDPDPATLLEDPFSVPILPSVGADVQVDQAIKTVV
PSIT---QNID----LKQIMSTSVDEFGRSLASFLTKLKPFYPLLMADLVELSVIGVKKKV--FKKFTGTRTIQQLVRNN
AP-----INYGHAVIYADYKRVTRLRTFMSQSTAAGLTSA---------LPSRSIFSRAVKYRDR-WFPD------GSNK
LEGVTVLHPLECKADPGMN----LHSLDYIEF--------------------------TSQVPWHEMMST-KGPHPGRWG
DKTWEHRRVTGVEIL-GTQKAALAAKRLLMMESQLTAS--GELKRAIRGVLRQR-----TTVDERDL---EVFMPTVVGG
VAAHRWDSTVEEKAFAWLGPISLTQHSTVQTDSMTSLSGGIKDYSFCFQEHSFFGLQCIRASPESFAG--------NPTL
RLHYDIT--PEMLITSVPVSSEG---KAPELSL-TRNLQENPLVCASNILYQVLSEEMPMSIAPLWKTPPSCSTEVG---
-----IKLMIHHFLDQLENPVLSEAAIDSK------DAPSGLS--LDVGSLIG-----VGLQAMMIAAGRAVFARSVEMA
LSETGKMD---RVILSAYIDALSGVAALPL---ARFANNPQVRQ---QSWVQASGVLIAPGKHGG-SVLKS-RLSSYIRD
EAHRCYRDIRNLS-NSRMILSSYAERATPS---RVLGCYVACAVV--LLGIRGSVDDCRRIYRR-----HLNGLRGLARE
SERVTHHISILNLLAN-------PEFEESSVLASEVLA------GRVLARTAMSFDD------SKRYLRT------GPRS
VASQRS----P-----TPPLPPPDIVWQLGTAGEFPLSSPLSQPLL----------TIDRRSDSRRLIS---------RN
LGWCIGGSSISRLSYR--ILSIVRSS------IVQGPVLCVGVGNGAMARDVFALGARSVVGVD-LLSDLPSVSSLGTGY
LPPEIPILSPTL-----PWRWAK--------------SVFNHGGDWFDSKVHSDVL-------------SEQPSVVCIDI
QPGRR--------MIWED-IIPVLKSMIKT--VIVTRR-EMTSSEAGVFFQE----C---------RGTFSTFCIFRSAI
NELEYWLVA--------RTSGCQAVSRPTDACDPVFQ--------TVDPLDSP------P-DSPFYPNQ----FELNRTM
LLK----------------------------------------GRVPPGVSVGVAKDYLLMFV----------DWSMSGS
NHRRGKDVTEDIVIALYL-----------------LGKL-NLMF---EHGPLS----------TEDLIDKMSDLAQSS--
----APSEVQGHPV-----------PSVRQASIF-NMS-----------------------SRILPRLMMRGRQG-----
----------WSLQL
>ALD89145_Sclerotinia_sclerotiorum_negative-stranded_RNA_virus_2
----------------------MD-----------------------F-------DDDYDT---VYM-------NRVKTF
GDILDSPILVTIKRDILSSLSLSKSLSIPIAKTYSQNESSSSRLIELALVKALCQKRGVQ--RLNHLDRSCASLACRLTG
ERDRILDLDVRTRFLLLDALTESKN---PSFTDPKTAVYEAGRLYD--TIRDGIGTQL--NSSVTPLSSRKPP-------
----RPIPLEIYARY-------ARADQLLEMIIHHRQDQGLQNKQGSITCI-IHHDWLSKIWVEGEVVVFKV--------
---------KGSLYSTSWDDFLCIRSMAIYRRNSFLLISMDH-----SIPETTTQSLLQLLQWQEHCIFAYGNPGYELAK
AVESVFKARLMQLGDGRC---KGDAFELMIIKQREKEAKLTLD-------------KSSPLVSQLESLALSVTIPREAAE
LFGCLKFSGHPLIDPKIASQSARSHGTARGNPGFGET-MRMRAEFCDMLLKGYIKKHARWPALIHS--PG---------R
KTKLQKLHERRVLVFGPSDYDYQDWYYSAWPKLLDFDYNIDYLDMMDDKSTGLDAQDAWKAWDSCKKDAPSL-----AHI
PNER--SKKLIIRILSMKEFDPRAICEQIR--TLNLSLADISMSLYPKEREFKLE-ARLFVMLEFSVRVFLTLAEKNFKR
LM------KDYLPDQSMTKGRKGTMQHLEGMAARQSNPD-----------IDTVFIEVDLSRWNLLWRGVVVDPVSNIAD
SIFGLPGSFSKGHEIFENSTVVVRVSTETPDGVVPGSFPREWPE-------SDYVWRN---HLGGFEGIMQAQWTACTQA
EIKAVMRDL----NVVAYKLLGQGDNQILEVSYTRDHDKDKMVQ-------ALEVSAQCTEELCRRFARLNQVIKPDECL
TSRSTVTYSKICWQD-----------GVLIPTTLKHAATVAPVGTSNIPGLVVGLSAISSGCRASADAFTDPSLGYLYFL
VLFREYLPRASKTLPSRQ------------LLNY-------------TWSQHDLDQACTIPSDLGGLPIQIPTDFCFGGC
SDRLSSSIAALVCLSHVSRT----AQQYLGYL------ETPLPWKPDPDPATLLEDPFSVPILPSVGADVQVDQAIKTVV
PSIT---QNID----LKQIMSTSVDEFGRSLASFLTKLKPFYPLLMADLVELSVIGVKKKV--FKKFTGTRTIQQLVRNN
AP-----INYGHAVIYADYKRVTRLRTFMGQSSVAGMTSA---------LPSRSIFARAVKYRER-WFPD------GSNK
LEGVTVLHPLECTADPGME----TQSSDYIEF--------------------------TSLVPWPEMMNT-RGPHPGRWG
DKTWEHRRVTGVEVL-GTQKAALAAKRLLMMESQLTAS--GELKRAIRGVLKQR-----TTVDERDL---EMFMPTVVGG
VAAHRWDSTVEEKAFAWLGPISLTQHSTVQTDSMSSLSGGVKDYSFCFQEHSFFGLQLIRASPESFSG--------YPTL
RLHYDIS--QDMLISSVPVSAEG---KAPELSL-ARNLQENPLVCASNILYQVLSEEMPAPIAPLWKAPPACSTDIG---
-----IKLMIHHFLDQLENPVLSEAAIDAK------DAPSGLS--LDVGSLIG-----VGLQAMMIAAGRAVFLRSIEMS
LSETGKMD---RVILSAYIDALSGVAALPL---ARFANNPQVRQ---QSWVQASGVLIAPGKHGG-VVLKS-RLSSYIRD
EAHRCYRDIRNLG-NSRMILSSYAERATPS---RVLGCYVACSIV--LLGIRGSVDDCRRIYRR-----HLNGLRGLTKE
SERVVHHITILHLLAD-------PEFEESSVLASEVLA------GRVLLRTAMSFED------SKRYLRT------GPRS
VASQRV----T-----TPPLSPPDIAWQMGTTAEFPISSPLSSPLL----------ALDRRTDSKRLVR---------RN
LGWCIGGSSISRLSYR--VLSVVRSS------IRQGPVLCVGVGNGAMARDAFALGAKSIVGVD-LLSDLPSVSSLGTGY
LPPEIPILSPTL-----PWRWAK--------------SVFNYGGDWFDSRVHSDVL-------------SEQPSVVCLDI
QPGRR--------MIWED-IVPVLKSMIKT--VIVTRR-ELTESEAAVFFQE----C---------RGTFSTFCIFRSTV
NKTEYWVVA--------HTSGCQSVSRPTDTCDPVFA--------DLDPLDTP------P-DSPFYPNQ----FELNRTT
LLK----------------------------------------GRVPPGASLGVAKDYLLMFV----------DWSMSRS
SHRRGRDVTEDIVLALYL-----------------LGKL-NLMF---EHGPLS----------TDDVVEGLSDLAQST--
----APLEIQGHSV-----------PAVRQASIF-NMS-----------------------SRILPRLMTRDRHG-----
----------WSLKL
>QHD64783_Plasmopara_viticola_associated_mononegaambi_virus_8
----------------------MD--------------------PNTYHPKPQRRDDDEPDDRQSKP-------PRRYFP
DTYLDSPIMVTVRAKWIAKLMITTAHSKATTQ-----------------FDRIVRDVLLK----LPDAASYRIV------
--------DPDEYPSLYHTEWQST-----ITDEHIDSIACASKIYN--HVSESVQSKS-----GYPLPTITKDF------
----SSRALYWMHRW-------SYF----DSLVEEFSKISAQSGPNACRIS----LSDHTSVVATKDMWFLS--------
-------NEITGNVMLLYDQVLMLKDIMFSRFQTFVACSTLQ-----PGNTELEDAIVELCDWHESCLIRYGNSGFEVLK
QTEALSKAYLSAMSDKIF--GEDGPYPRMVEKVREKEMKLGC--------------TEDFLTDKFDTTLRKCSDIQTVVE
LFGLLKISGHPLIDARAGGLSAAHEARSDDQTLYEDA-ARLDWEFKRVMLESFIAKWGAWPTLKFTE-DG---------K
KTKLYSLYKAQRRGLNRSSYPLQDWEYCRYGKIVEFDYSPNYLELMDDKSISLYRSNIAATWK--------------QDV
KPQS--HRRLLMELINRGTFDVKAIVSLIV--RREVPFDWFIVSLHPKEREFKIA-PRMFSMLVLEIRVFFALTEANLAD
KI------FPYLPQQTMTKSKVAISRQFLEMTKPHTATH-----------SLRMFLEIDLSRWNLRWRAMAVNPVARTLN
DMFGVTGIFDFVHEFFAKSLILVRVQELEPAGIDQ----DRPPE-------SDLLWYN---HLGGFEGICQKLWTICTYS
MVSIAVTPL-----PISYVLIGQGDNQILSITTSKDPSRSAYDT-------LSDLREEVTRRVAETCASVNQEVKPEECL
ESTSVITYSKDIYVN-----------GVYRPTSLKFHSRLFPHSSQIFPSIRTNLGAIFATAVAGAEKSNIPMSSYYLAC
LHGAMYIYRISKGRGPYGKQIK-------HCRDL-----------LKDRFHMFVEFMLTLPSEAGGFPVLPFLGFTYKGG
SDPLSKSLAAMNMLGHDSSS--RLANRMLSQM------SRNEIYAAEPKSSTLLMDPYSIPLAKPPTAIDGVANETLEAL
TPAI---RTRE----IKELMSADTTQYLDTLVLALSQCRPLNPVIMRDILDCSLAGITETV--RKMFVATRTLQNVVREL
GV------PVIDKVLNLEAAGIAYMYNRFQMLPNDVA-------------PRKSTYELSQQCRAR-WFPG------QDNP
IVGLTTYQPTDFTLHWGTK----ALDVEGIN---------------------------SVLVAESDPLET-RGPFDPYVG
SKTREKRSEHGYKII-GTDTASKAMRKLQLIASQTGDD--SHFSKLIDAVGWSR-----TNTTLSDV---SDLLPGTSGG
TLAHRYAARTGHQDAFNIGSPNFATHLVISTDNMGPLSGGVYDYPFMVQEQVLYLNWMTQN--VYMHS-----PNNFITG
TLGTKCV--TLEPLPSVSIRGP----DELHLRV--TRFPSNPLAFLPSLSLQRVSGA----ISHPALTTQSHYDPSPVL-
----RRHVLEAYFKSLLRKSSTGRQIADGSH-----QHFASAS--MDIAEVYS-----NGLINITRAMSFVACDEAISNY
MMTNLQHV--ARWQLQVYANRLVFELCKAV---SPLVGHPMLAK---DPLIRKLGLHDTPSYGGADRTIHG-KLSAYVTG
QVTEMLMCVDTEFNHRSYGLFSSDNSRSLS---ETVLTALLHDLYIWRAQNRLPSDMLREVMGK----KLIPAVRAHHEE
QDKVDTMMRAVMKLS--------QMSKLSEPIISKTLRSYH---TTRFVGYKTAVEE------VLKATRQVD-QWGMPPE
VSYSTA----RKLKL-------------PHTLPKSRYIKVNGCLNTRVGY---TFIEDRGTDKETLLMNM------YVRN
KGRCGLMSGSAVHAWS----AFAPLF-------RKNPVIVIGSGMGAVARVALDAGCPYVYGLD-LRTTIPLRSHRFRFY
KPPMVMSSRYSE-----QYHQMA--------------ESFTTSGDWFDESVCRAAL-----------DYDSGESTLVIDI
QKGKH--------RYGLEVLTNTCLSTKKRG-LIMARF-YLSEHEIKQMAS------DLHY-----SGFTYHMYDIWSSS
DISQVVVLI-----TSWNRTPMVAVVPE---------VETESAP-HLPDAKVD---VSPEEMSMALSDA---VLNVTYSD
SAT-----------------------------------------------HPGDIEIAIDRL------------LDSAWG
D-HDSRFSYGEWTRWLRA----------------------------------------------KVVISWILSSKQ----
----RGRDLLLMFNAR---------SYKVTTAQG-HSVQ----------------------VDVGWDLCYHLATVASRVC
FD-------------
>QHD64777_Plasmopara_viticola_associated_mononegaambi_virus_6
----------------------MN------------------------------LDPDIDE-L-ASG-------TKVFFL
DTNLSSPVLLTEIADTKNLINDVCLKSTDSARF--FREVPFYKQGRVSFLHKLCKTRNWT----VKELKSFIPL------
--------LPEMYGAIESDMCLNQ------VRTKGLYYDEAKLAAK--ELEDALCDGL--RARGLPEDEIRGTAS-----
-LLSADKATPWRIAY-------EEF----SNLFARAESRVKRSPDTWSTGQ----VGEVRYWINAKNALIEF--------
---------RSVRYYSSLNQVLMLKDKLATRFMMLEHIGPLG------LSLSLTQPMLDLFIWQDNTLEYYGNQSYNLLK
AVEPMFKTWLSHNVDNIF--GEDTAYTRMKTKMKEKETSVCKSLNR----------PLGNQMQGLYDIVERVTDTRCIVE
MFGCLKTCGHPLIDTEAGGLSAAEAARSPDRTSLVDA-QHLRNTFCHIVLTAYVSQHGAWPKLYHGH------------Q
GTALKRLNDQQARNITRKSYPLSDWNTTEWTKLFDFDYFPNFLDLMDDKSISLYRSDKHLSWD--------------KG-
TPKT--NRRLLLEVLSRKNVDVESIVKTVS--SRKIPDDWKIVSLYPKEREFKLE-PRMFAMLVLEMRCFFTAVEANIAS
NI------FKYLPQQTMTKTKTQNQERFLRFTDPSKNKT-----------DYTLFLEIDLTRWNLKWRELVIHMLGHDFN
QMFGVQGTFTVTHWFFTVAQILVRVPGLRPEGVEL----PNPPE-------TNLAWRN---HKGGFEGLNQKLWTAATYA
MVEMALAPILDQNIISEYEVIGQGDNQVVRVSIPNSGRTREDI--------IPEVRDMLNEALERTCASVNQEVKPEENI
ESTAVLTYSKDVLVR-----------GVEYPTSLKKHSRLFPVTSMDFPSVVSNARAILAGATAGGENALYPLRSAIIGH
YHAYRYLFAAGKGWSIHARD-------------------------YPQLSHRQIQTSLIVPSSVGGLCGPAYASYFYKGG
SDPLGKEISGLRFLAESSGLVGSIASSSLKAL------ECKYWISEDPNLEILLDNPYGLPLETPSSALSRVGHLTLEAF
RGSV---TNSD----ISSLLRSSVSDAERTLRTDLIGIRPLNPILAHDLFDASGFGTVKLM--RKMFVHTRTIQTVAQIA
NP------MITHTFLRADLNAVTSFLSWCSGLPDGKY-------------TGVRSFDLTTKARSY-WG----------IE
LHGVNNHQPLDFVHHSQS-----TRPNSSLI---------------------------WSAHSATNVLDT-RGPLSGYIG
TATREKRSEHGYKIV-DTGAPSRALMKLQLIRSQAYGS--KEFNTLLDQISLTR-----SPVPLSRV---TDVLPKVIGG
SISHRYSSSIRNMAASYVGPLNFATHIRIDTDNIDKISGSADNYPVMLQEFIIMTQAGAKL--KFLHQ-------GCQAG
GLYLPFS--DLEPLVDDAMTC-----DQVSFVH--REMPKSKLLYSHTLSLRRTLDTATGSVPRRQIVLPSDYSTRDS--
----VWMALLGFFMSTLRDQNRAKTIADNRGH---ASLPARYQ--LDISEAHA-----VGPSFIIRCIATAIILSTVRDT
FRTMQLHP--DRWDESLFLAHNIKVCLKAC---GAYFGHPLFNT---HREAHRYR-ASSLKYSTS-MNLEQ-RLTAAVRR
EIATAFGTAGHSVWRQEIPVFSGDQTSALV---EAVTLSAALRIRELFMAGDENALLFSNLFSS----YMRVPRIVSNTT
GQTLELVRLRCTQLSTL------FSRQGDQVLANEFLKLSH---LSGVRVFNDDQRT------VLRNARS------ISPD
VVIRTASR--------------------ARAFLPDPTDQIDHCEQC----------IPNEQSVNMVIWD---------RN
KQRINGGLSSAGYTWI----HILPYM------TFTSSTLIVGNGNGGLANLLLNCYDTQIIGMD-LETDMPDQVATLLNY
IPPGIELHNRD------RFIQSD--------------WSINSSGDWTDTTVRQNVL-----------NSLPKLSTVVLDM
TGPGL--------DEIVP-TIEDAMDHNLVE-SVSSRL-IGDSRDIFDSVR------YLR------KSFEVQVWIVSRST
ASTEALISV--------TRNRRKL-------------HECNAAV-ALIHREVS------SRQHALIPAL---WDELLEAA
TLS---------------------------------------SVKWE-GESTHEAFQYLRNL------------CKSLLN
KPKTSQLKYRDRYSLLIG-----------------YSVL-YAVN---SEAP------------VQMLQEWI---------
----SEEEIDTDLY-----------TYKLNNSTV-THL-----------------------LRYIPRLLYHTRNSL----
----------LAT--
>QHD64776_Plasmopara_viticola_associated_mononegaambi_virus_5
----------------------MA------------------------------FFDDPDE-F-MTA-------SKVFFL
DTNLSSPVLYTEIYDTRDLIQQVKLRSIDSKRY--YAEVPYFRQSKVNFLHKLAKVREWT----VQLLSTFSLL------
--------SPYEYGKIEKELLSTS------TKTIENLYIKAQSASV--ELEEALKAGL--KARGLPVEEIEGTAR-----
-SLMCPEAAPYRTAY-------EGL----SNLFARAESRVKTSPDVWTLGE----IGSVRIWINAKNALIQR--------
---------GDKYHYSSLNQVLMLKDKIATRFMMLEHVVPLG------LPVALVKTLLDLYQWQDSTLETYGNQSYNLLK
AVEPMFKTWLSHNVDNIF--GNDTAYTRMIEKMKTKEDSVAKALMI----------PSRNLMKGLYDIVESVKDIRSIVE
MFGCLKTSGHPLIDAELGGMSAAEAARSADRTNLTDS-QNLRNTFCHIVLVSYIKQHGTWPKLFHAK------------P
STMLKKLNDLQARNITRASYSLTDWNTTEWTKIFDFDYFPNFLDLMDDKSISLYKSDKHLSWD--------------RGK
KPQS--NRRLLLECLERQKVDVRSIVEKVS--TRNIPEDWKIVSLYPKEREFKLE-PRMFAMLVLEMRCFFTAIESNIAS
SL------FKYLPQQTMTKTKTQNQERFLKFTDPQKNKI-----------DYTLFLEIDLTRWNLKWREMAIHSIGHDLN
CMFGVKGTFTVTHWFFTQAQIVVRVPGLRPEGIDQ----EFPPQ-------TNLAWRD---HRGGFEGLNQKLWTAATYA
MVEMALAPLLDDNTISEYEVIGQGDNQVVRVSIPNAGRTREDI--------IPEVRDKLNIALESTCASVNQEVKPEENI
ESTSVLTYSKDVLVR-----------GVEYPTSLKKHSRLFPVTSLDFPSVTGNTRAILAGSVAGGENALYPLRSAIIGH
YHAYRYLLSAVRGFSIHGSS-------------------------FPNLSHRDLQAALVIPSSVGGLCGPAYASYFYKGG
SDPLGKEISGLRFLSESTNGVSQLSSSSLKAV------ECKYHMSTTPNLETLIDNPYGLPLETGVSPLSKVGHLTLEAF
RGQV---KNTD----VSTLLKAQVTQAEKTLRQDLITMNPFNPILAHDLFEASGFGSVKLM--RKMFIHTRTIQSVAQIN
NP------LITHTFLRADLNEVLSFKSWVKGLPTGVY-------------SKRDSYDIVVDARRN-WG----------VH
LHGVTNHQPLDYVHYVGE-----TTPPSSVL---------------------------WSAHSSMNLLNT-RGPLTGYIG
TATREKRSEHGYKIV-DTGTPSRSLMKLQLIRSQAYGS--KNFNELLDQISLTR-----SPVPLSVV---TDCLQKVVGG
SISHRYSSSIRSMSASYVGPLNFATHLRIDTDNINKVSGSALNYPVMLQEFIIMAQSGAKL--NHLHR-------RSQSG
GLHVPFD--NLTALVDDALDC-----QPTKFIH--QTIPKSSLSYSGTLSLKRTLDTESGSVPNACVVPPVDYELWPN--
----IRMSLVSFFTSTLKDQNRAKTIADNRGH---ASLPARYQ--LDVSEAHA-----IGPMNIVRAIAHAITLITIRDT
FRTMQLHP--ERWDESLFLIHNIEICVKAC---GSYLNHPLFYS---HKDYPLFR-YSSLKYAKS-LTLSA-RMVAAVRR
ELSLIHLLPDHDFWSSDIPVFAGENKSALS---DAIILSAARSMRRLFLIGHPRAVNFSSLFSG----YLRVPKAIANGP
GVTLELIRLRCTQLSAV------YKRQGDEILSKTMSGLAH---LKGVRVFNDDQKT------VLRHARS------MTPN
IVLKLKGA--------------------IRKHFPSKTQSVNHCKHC----------SPAAQSTNVLLWD---------KY
KRRKNGGESAAGYTWI----HLLPDL------LVKRTSLIVGNGNGGLADLLLTCFNTNVVGLD-LETDMPRDTATLLNY
VPVGIQLENRT------RFIQSD--------------WSINSTGDWTDETVRQKVL-----------SSLPELSSVFIDV
TGPSP--------TELLP-SILDSMSHSLVS-SVCVRL-IGEDSDVWQTVD------TLR------NEYEVVTWVISRSM
FSLETIALV--------SRSKQST-------------HTCTRSA-ALIHLPVT------DEQHALIPER---WNELLEAA
TLS---------------------------------------VFKWE-DEPLEHAVVIMRNL------------CSSLLN
KKKSNQLLYADRYSLMIG-----------------YATV-LAAY---DEDP------------ILTVRSWI---------
----AEEVISTDLF-----------SYGLNSKTI-THL-----------------------LRYVARLTSHQRSSQ----
----------LV---
>QHD64784_Plasmopara_viticola_associated_mononegaambi_virus_9
-------------------------------------------------------MDEIDD-M-MRA-------SKVFFI
DTSLSSPIIIREIETTKELIDTHISCSSNSEK---YANLSYFDKTRVNFFRKLADSRRWS----IALLSLMSPL------
--------MPEMYPAIEKLMLGTK-------RSKHLHYAEASESAF--EFEDAIAAGL--RARGLPAAEVEGTAQ-----
-ALKESPCFDFQDAY-------EEF----CNLFGRAESRTKLSEQMWTHGK----VGKVSFWVHSKHALIRT--------
---------DEHFFYSSLNQVLMLKDKLATRYQMLHHVKPLN------LPHTLIKHLYDIFSWQDKCLVHYGNKAYSILK
AVEPMFKTRISHTVDNVF--GDDTAYNRMIQKMNEKEQKLTSLVHG----------KQANMIQELHFIVERVESTQELVE
LFGCQKSCGHPLIDPAKGGLSAAEEARSPDKTSLIDA-QRLRNTFCHIVLTSFISQRGAWPKLIFKR------------D
GTILQRLSERQLRNINYNSYPLSDWDHVEWTKMLEMDYYTNFLDLMDDKSISLYRSDKHLSWE--------------HKT
KPKS--QRRLLLEVLRRKEINIKEIVERVS--RRDVPDDWKIVSLYPKEREFKEE-PRMFAMLVLEMRCFFTAIEANLAD
NL------FKFLPQQTMTKTKTQNQERFLKFTDPNRKSS-----------FYTLFLEIDLTRWNLKWRELVIHMLGHDIN
QMFGVKGTYTVTHWFFNLCQILVRVPGMRPEGIEL----EDPPE-------SSLAWRD---HKGGFEGLNQKLWTAATYA
MVEMALVPLMQDGTISDYELIGQGDNQVVRLEIPSQDKTREQL--------LPCVRDKVNEALEATCTSVNQEVKPEENV
ESTSILTYSKDVYVS-----------GVEYPTSLKKHSRLFPVTSMDFPSISGNTRAILAGAVAGGENAKYPLRSAVVGW
YHAYRYLSATSDGFCVHGED-------------------------SIKLTAREKKAALVIPSSVGGYAGMAIASFFYKGG
SDPLGKEISGLRFLSEGKSELSQICSSALRGL------EEKYHINPKPELSILIDNPYGLPLMKPTSPLAKIGHLTLDAF
RGQV---INRE----IKPLLTNSVTKAEQILKLDLLKITPLNPILLHDMFDASGFGTIKLM--RKMFLHTRTIQSVAQWA
NP------DITHVFLRADKNDTLWFQKWVTGLPKRGF-------------SGKSTFDLVTQFRKY-WG----------VE
LHGVTSYQPLDFIHQPNN-----TRSISSIK---------------------------WSAHSRTDLFTA-RGPLSGYVG
TATREKRSEHGYKIV-DTGAPSRSLMKLQLIRSQAYGN--DMFNLLVDRIGLTR-----CATPLSAI---TDLLPKVVGG
SISHRYSSSIRSMSASYVGPLNFVTHIRLDSNNVGQVSGSTLNYPIMMQEFLIMAQAGAKM--MHQHH-------MTPSG
QLLIDVP--NLTPLPEDSLAC-----ELPKFQS--AALPKSKLLACKELMLVRTYDKLAQSVPRGCVVPSDQYSNIEK--
----LEEALVYFFSSTLKDQQRAKTLADTRGT---ASIPARYQ--LDIAEAHA-----LGPIRILRCVAEAVVVSTIRDT
YLTIHLHP--ERWDESMFLAHNIEVCIKAC---SSYWSHPLFYS---HRDFNRFR-SSRLSYGSS-SALIK-RQTAFVRR
EISSILTSYDHRFWIHKTPVFSGENAMNIL---EALTICGAKILYRLRIIGDPRSNLYASLYSS----YLRLPSTATRTI
DSALDLVRLRVAKLSRA------IENEGDIMLANQIQKLSH---FSGISVYNDDVRT------VLRSARS------LQVS
TSAIPTAK--------------------SLKPLTGFSNPRTKCLSC----------LPDARSTLSVQWS---------RY
SQRQHGGIVSAGYTWL----PVLPEI------APTHNTLIVGSGNGGLADLLLECFDTKVTGLD-LDSDMPSDCATLMNY
VPVGIQQHNRP------KYTQSD--------------FSITTSGDWTNNVVRDNVL-----------QSLDGVSTVYYDA
TGPSV--------QQALE-AATHALSHPLVS-DYYARL-IGDVNEVELYLS------KV-------TTKLSRMWVVSRSH
VSVEVIVHL--------THRKKSL-------------HTCNRHG-PLIDIILP------ASVHDLIPSK---RQELIEAA
TLS---------------------------------------CFAWE-DESLFEVTKAMNSL------------CVSLLN
KAKHHQLKYHDRMSLILA-----------------YSTM-FATM---NESP------------IELIQSWI---------
----AEDELTTDLF-----------RYKLNQKTI-THL-----------------------LKYVARLSGLVDSSL----
----------YMSSH
>QDB75019_Penicillium_adametzioides_negative-stranded_RNA_virus_1
-------------------------------------------------------MEDELE-F-VRP-------AKVYFM
DTNLSSPVLLTEIADTKRLLDRTIAFAESSEM---MWKATAKQRSEFFYMKKLCNHNGWT----RSFLRTSVQM------
--------NPDVYPAVEEAMLLCS-------ENHDSLYSEAKAIAC--DIEEAVAAGL--EKRGLPREGIAGTAD-----
-KLGSSSAYKYMCAY-------EQF----TDMFSRAESRVKTNEHAWTYAS----IGEVELWIHPNYSLIRF--------
---------QGVFYHSSLSQVLMLKDKIATRFMLLEHVAPLR------LNIGLTRHLLALFEWQDLTLKEYGNRAYGVLK
AVEPMFKTRLSHITDNVF--GSDTAYTRMIIKMQEKEDKILESVK-----------SSYSSMAHLITVVEQVTTIDEIVE
MFGCLKSCGHPLIDAEKGGLSAAEEARSKDQTSLADA-QRLRNTFCHIVLMSYLEKHGKWPPLIFTK------------Q
GTRLEVLSVRQERSFTRQNYDLEDWTSVHWKKMFEMDYFPDFLELMDDKSISYYRSEKHLSWD--------------FGQ
RPRS--ERRLLLEVLKRNNISIESLVKRVS--NRDIPWDWFIVSLYPKEREFKED-PRMFAMLVLEMRCFFTCIEANIAD
HL------FKYMPQQTMTKSKTQIQERFLKFTDPNRRAS-----------VWTLFLEIDLSRWNLKWREMVIHLLGHDLN
NMFGVKGTFTVTHWFFSLCQIIVRVNGLRPDGIET----VNPPE-------TGLAWRD---HKGGFEGLNQKLWTAATYA
MVEMALAPLIDSGKISSYELIGQGDNQVIRAEIPMQDKLREEV--------LPPIRDEMNELLRKTCASVGQEVKPEENI
ESTTVLTYSKDVYVS-----------GVEYPTTLKKHSRLFPVTATDFPSLPMKASAIMAGAVAGAENSRHPLCSAVVGW
YHTARYLLAASRGRSIHGSQ-------------------------YPRMTNNEIIAALILPPSIGGLIGTPIASFLYKAG
SDPLGKEVSSLRLLADGVSISSEIASRALRAL------EERYYIDPDPNLESLIDNPYGLPINKNASPISRVSHLTLTAF
RSKV---ENRD----IKPLLDDRISSAESVLKTDILSVKPLNPLLAHDLFEASGFGTIKLM--RKMFLTTRTVQTVAQIV
NP------NITHQFLRSDLNEIKWFKKWLSSHPARGY-------------SGRSSFDLVTLFRSY-WG----------VD
LHGVTNYQPLDFIHSAGT-----TRDPSSIK---------------------------WSSHSTSDLLTT-RGPLTGYLG
TATREKRSEHGYKIV-DAGAPSRAMMKLQLIRSQAYGN--PHFNLLLDKIGLTR-----TNVPLSEI---TDLLQKVIGG
SIAHRYATAIRNMSASYVGPLNFVTHIRIDTDSLGKISGSALNYPVMTQELMIFTLAGAKL--LNVHR-------GVKMG
ELIIDSQ--SMVPLPDDSLSA-----SRPKFKE--TYLPQSKLLYTTKLQIARTYDSVVQQIPRGVVAHPDTYDEKET--
----IEHGVLGFFMDLLRDNNKAKTLADTRGV---ASLPSRLQ--MDIAEAHA-----LGPLTLTKCMAYAIITSFLRDA
FRTLHLHP--ERWDEGLFLMHNIVTCVRSC---ARYWRHPLFFG---HPDSDKFR-SSPMRYAGW-MTSDR-VIAAEVRY
HITRVIGSSGHKFWQLPVPVFSGSQSMELT---EALTIAGAKILYPLYIEGSSHARTYGNDFAS----LSRIPVLQSLTP
DEQLSLLRARMVKLSHI------YDKHGDHLIAERVKDLGH---MKGVVAFNDDYRT------VLRYSRT------LTVG
QGTVRPRK--------------------PRPEVSGALN-RSHCLRC----------RPLEESRFKIMWN---------KN
AVRRKGGVTTSGYTWA----SILGDM------RVLSTVLIAGSGNGGLADLILTAFNTEVIGAD-LESDLPSESATLLNY
VPCGISPDNRS------KYTESD--------------LCLTTTGDWFSEDVRGQFL-----------DSLYKMTTVIVDV
TTNYT--------SRYLS-LVEHVAKHKFVD-RLYVRL-LINSGDMGNVIN------WSNT-----ESLHLRYWYSTVGI
NSDEILAEF--------STKRVEA-------------HVCSSLP-ALIYLPP-------LNAERLIPER---KRESMLAA
TCS---------------------------------------SMGWE-GETLHEFKDKLKWL------------SASLLD
KPRARQLLYKDRMALIYA-----------------YSTL-YACC---SEHP------------TKLIQDWI---------
----AEEIIETDVT-----------SISMRSDLL-THL-----------------------LRHVPRIRAIFTEVD----
---------------
>QDB75014_Penicillium_glabrum_negative-stranded_RNA_virus_1
-------------------------------------------------------MDEEFD-F-IKP-------AKVYFL
DTNLSSPVLLTEIRATKDMLMRTIKYAESSEA---MWKGSAKERSEFFYMKKLCHYNGWT----RSFLRTSIQM------
--------DPDLYPQLERSLLLCS-------KHHDTLYEEAKGIAL--DIETAVADGL--EKRGLPREGIEGTAD-----
-KLGCAEAYPFMCAY-------EQL----TDLFSRAESRVKVNEHAWTYAV----IGEVELWIHPSYSLIKY--------
---------DGIFFHSSLNQVLMLKDKIATRYMLLEHVEPLR------LAPTLKGHLLKLFKWQDMTLEKYGNRAYGVLK
AVEPMFKTRLSHVTDNVF--GDDTAYTRMIVKMREKEEKIRRDLK-----------SSYESINGLIEVVEAVTTIEEIVE
MFGCLKSCGHPLIDAEKGGLSAAEEARSKDTTSLLDA-QLLRNTFCHIILMSYLEQHGEWPKLEFTK------------P
GTTLETLSIRHERSFTRKSYNLDDWTSVNWKKLFEMDYFPDFLELMDDKSISYYRSEKHLSWD--------------QG-
RPRS--ERRLLLEVLKRKDISIESLVKRVS--KRDIPWDWFIVSLYPKEREFKED-PRMFAMLVLEMRCFFTCIESNIAD
HV------FKYMPQQTMTKSKTQIQERFLKFTDPNRRAS-----------VWTLFLEIDLSRWNLKWREMVIHMLGHDLN
NMFGVRGTFTVTHWFFAMSQIIVRVGGLRPDGIEK----DMPPE-------TGLAWRN---HLGGFEGLNQKLWTAATYA
MVEMALAPMLDSGTIMDYELIGQGDNQVIRVSIPMQDKLREEV--------LPVIRDEMNERLSTTCASVGQEVKPEENI
ESTTVLTYSKDVYVS-----------GVEYPTTLKKHSRLFPVTATDFPSLPMKASAIMAGSVSGAENSRHPLCSAVVGW
YHTARYLLAASRGRSIHGNT-------------------------YPRMTRADIIAALVLPPSIGGLIGTPIASYLYKGG
SDPLGKEISSLRLLADGSSEAAQLASRALRGL------EEKYSINPEPNLESLIDNPYGLPIDKSASPISRVSHLTLEAF
RSRV---FNAD----IRPLLEDRVISAESVLKNDILSVTPLNPLLAHDLFEASGFGTIKLM--RKMFLTTRTVQTVAQIV
NP------NITHQFLKSDVNELIWFRRWVKSLPLRGY-------------SGKNSYDLVRLFRSY-WG----------TE
LHGVTNYQPLDYAHQAGT-----TRNPSSIK---------------------------WSSHSLDNLLTT-RGPLSGYLG
TATREKRSEHGYKIV-DAGAPSRAMMKLQLIRSQAYGN--PKFNTLLDRIGLTR-----TNVPLSEI---TDLLQKVIGG
SIAHRYATAIRNMAASYVGPLNFITHIRIDTDSLGKVSGSVLNFPIMTQEMMVFTLAGAKL--LNVHK-------GCRMG
ELLINTD--EMNPLPDDSLSA-----AMPKFKD--TYLPKSKLLYTSNLLIARTYDSVVQQIPRGAIAHQTVYSEKET--
----VEHGAVGFFLELLRDNNKAKVLADTRGI---VAIPSKLQ--MDIAEAHA-----LGPFTLTRCMAYAIVTSFLRDA
FRTLHLHP--ERWDEGLFVIHNIMTCVRAC---AQYWRHPLFFG---HPDADKFR-ASPLKYSGW-MTSDR-VIASEVRY
QLTKILGDSHHSFWRGPVPVFSGSQSMGPV---EALTIAGSKILYPLYIEGASHAREYGNMFAS----LSRIPVRRPLTP
DEQLSLLRARMTKLSYM------YDKHGDHLVAERIKDLGH---MNGVLVFNDDYRT------VLRYARM------LSVG
KGTVRPKR--------------------AKTHITAPLG-QSHCWRC----------RPGSESKTKIMWN---------KN
AQRTKGGLTTAGYTWA----PILGDM------RILERVLVVGSGNGGLADMLLTAFSCEVTGTD-LEEDLPSESATLLNY
VPAGISPSNSS------RYTESD--------------LCLTTSGDWFNSNVRQQFL-----------ASLYSLTTVIVDI
TVDVR--------HDHGD-LIRDVVTHQYVD-RLYVRM-IGPHEELYKLFT------GLIL-----DGLNMRAWFVSAGV
HSDEMLWEV--------GTEKKAY-------------HLCSGLP-ALIYIPP-------VNANLLIPER---KRESMLAA
VCS---------------------------------------SLSWN-GESLEEFRGKLRGL------------CVSLLN
KPRSRQLLYKDRISLIYG-----------------YSVL-YAAT---SSHP------------TEILQSWI---------
----SDEQVETDVT-----------SISMRSDLL-THL-----------------------LRHVPRVRAIFSEI-----
---------------
>AWA82236_Kiln_Barn_virus
----------------------MVAL----------AYRYTILSQNRILIHSVAIMEDDFE-D-LQP-------AKVFFM
DTNLSSPVLLTEIAATRDMLFRTAEYAEDSSK---MWKGTVFQRSEYFFMKKICIFNKWN----RVMLRSSQPL------
--------MPEMYPHIERSLICTP-------PDFVSLYDEAQSIAI--TIEEAVGEGL--ETRGLPREGISGSAA-----
-SLLSDEASIYRWAY-------EQF----TDLFSRAEHRVRTNEHAWTYGK----VGETQFWIHPRYSLIIQ--------
---------DGVFYHSSLNQVLMLKDKLATRFMLLEHVRPLR------LPVSLIAHLKHLFEWQDRTLEAYGNAAYGILK
AVEPMFKTRLSHVTDNIF--GSDTAYTRMIVKIREKEVKLQRATG-----------STYSSLDGLITLVESVSGTDELVE
LFGCMKSCGHPLIDAEKGGLSAAHEARSADQTSLVDS-QNLRNTFCHIILTSYINQHGEWPPLLFTV------------P
GTTLQILHTRQEREINYNSYPLSDWTTVEWKKLFDMDFYPNFLELMDDKSISYYRTEKHRSWD--------------EGP
RTRS--ERRLLLEVLKRKNIDIKKIVKRVS--TRDIPHDWFIVSLYPKEREFKEE-PRMFSMLVLEMRCFFTCIEANIAD
HV------FKYMPQQTMTKTKTQIQERFLSFTDPNRGAS-----------SWTLFLEIDLSRWNLRWREMTIHQIGHDIN
RMFGVKGTFTITHWFFSLCQILVRVGGLRPEGVEK----DYPPE-------TGLAWRN---HLGGFEGINQKLWTAATYA
MVEMALAPLLKASTITDYELIGQGDNQVIRVSIPMSLEPREVV--------VPRVRDDINQRLEATCASVNQVVKPEENI
ESTTVLTYSKDVYVN-----------GVEYPTSLKKHSRLFPVTAMDFPSISMKASAIMAGAVSGGENSKHPLCSASLGW
YHTARFLLAASRGRSIHGSN-------------------------LPRLTSKDIVAALILPPSIGGMIGTPIASFLYKGG
SDPLGKEISSLRLLADGQNEASEMASRALRAL------EERYYIDPTPNLETLIDNPYGLPIDKQASPLSRVSHLTLHAF
RSKV---INEE----IQPLLTDRVSKAESVLKSDILSIQPLNPLLAHDLYDSSGYGTIKLM--RKMFLATRTVQTVAQIV
NP------NITHQFLRADINDVKWFKTWVSGLPQRGY-------------SGASSFSLITKFRKY-WG----------VE
LHGVTNYQPMDTYHKSGS-----SRDISSIK---------------------------WSSHSSDDLLTT-RGPLSGYLG
SATREKRSEHGYKIV-DAGAPSRAMMKLQLIRSQAYGD--ANFNELLDRIGLTR-----TNINLSDI---TDLLQKVLGG
SIAHRYSTAIRNMAASYVGPLNFVT-------------------------------------------------------
--------------------------------------------------------------------------------
--------------------------------------------------------------------------------
--------------------------------------------------------------------------------
--------------------------------------------------------------------------------
--------------------------------------------------------------------------------
--------------------------------------------------------------------------------
--------------------------------------------------------------------------------
--------------------------------------------------------------------------------
--------------------------------------------------------------------------------
--------------------------------------------------------------------------------
--------------------------------------------------------------------------------
--------------------------------------------------------------------------------
--------------------------------------------------------------------------------
---------------
>QHD64774_Plasmopara_viticola_associated_mononegaambi_virus_4
----------------------ME-------------------------------SDGEAE-F-LKP-------SKVFFL
DTNLSSPVIDIEIEDTRKLLLCYRAWITKTGD---IRHNYTEFKTELSFFKKLAQHRGWK----SADLVQIPSL------
--------SPTLYSELERQFLIAP-------LGFRGHYPEALEIAQ--LIEKAVADGL--EARGLPRESIEGTSQ-----
-ALNTPAVEPYRLAY-------EQF----CNLYGRAESRVKTSEHIWTFGS----IGNVKVWINSRHALVEF--------
---------NGSLYYSSANQVLMLKDKLATRYMLMEHVRPLR------LGDDLITHLQELYKWQDFALDTYGNEAYELLK
AVEPMFKTRLSHVTDDVF--GNDTAYTRMKVKMNEKEYKIMKTKS-----------TPLIVMPQLYDLVEKVSTLDHLVE
LFGCQKSCGHPIIDPRRGGLSAAAEARTPDTTKFTDA-QCLRNHFCHIILTTYIEKNGRWPPLKFLK------------K
GLKLELLNSRQERDISYRSYNINDWTFVEWGKIFEMDYFPNFLELMDDKSISYYRSEKHLSWD--------------KG-
KTSS--QRRLLLEVLRRKEINIKEIVERVS--KRDIPFEWFIVSLYPKEREFKLD-PRMFAMLVLEMRCFFTCIEANIAD
NV------FKYMPQQTMTKTKTQIQEKFLAFTDPHKNKD-----------HHTLFLEIDLSRWNLRWREMCAHMVGHDLN
NMFGVKGTFTVTHWFFALCQIVVRVAGLRPEGIEK----EYPPE-------SSEAWRG---HKGGFEGLNQKLWSALTYA
MVAMALAALLAAGIIHSYELIGQGDNQVLRIIIPKTDEPREIV--------LPRVRDLVNKALTDTCASVGQEVKAEENV
EGTEVVTYSKDVFAS-----------GVEYPTTLKKHSRLFPVTASDFPSTAANASAIMAGAVAGAENSRHTLCSAVVGW
YHTARYLLATSDGYSIHGNG-------------------------GPKFSRSRIIAALILPPSIGGLIGTPIASFLYKGG
SDPLGKEISSLRLLSESDNEVGVLAGRALRGL------EEKYCFDPQPNIETLIDNPYALPIDKTTSPLGQVSNLTLEAF
RGKV---MNKD----IRPLLDRSVEVNEKKLKNDILSIRPLNPILAHDLFEASGFGTVKVM--RKMFLNTRTVQAVAQWV
NP------SITHNFLRADVNDLLWFFSWVKGLPKLGY-------------SKSSSFTIVTNARAA-WG----------VP
LAGVTNYQPLDCKHSAGS-----VRDRSSIK---------------------------WSAHAGQNLLYV-RGTLSGYLG
TATREKRSEHGYKIV-DAGAPSRAIMKLQTIRSQANGN--MHLNELLDRIGLTR-----TNCKLSWI---TDVLSKVIGG
SIAHKFASVVRNMAASYVGPLNFITHIRLDTDSLGKVSGGSDNYSIMTQEHMVLCLSGAKL--LYMHR-------DATCG
ELLVDTD--SMVPIPDDALTA-----TEPVFET--ASLPKTKLLFTPDLILQRTFDNTVRSVPRGSMANPTAYDTMEM--
----IEHGFTGFFVEMLRNQNGAKLLADTRGL---AALPARLQ--IDIAEAHA-----MGVSRLAVVMAKAIWISNLRDT
FRTIHLHP--ERWDEALFMSHNIATCVRAC---SNYLRHPLCWS---HPDFDQIR-GSGLRYSSS-FSIQK-RMEALVKR
HLINIYRHLNHKFWEQDIPVFAGDNSMSLI---EGVSVAAIKCVYPLYLTHHPRAREFSGLLSS----YTRISATRAITP
EQQLEVLRVRLTKLAHV------FNKLGDAILSSKMIQLSH---MKGVRVFNDDARA------VMRYARN------LSVV
EGEVRPRR--------------------IKPLGVPPLMSADACEKC----------LPKPVTKHEAIWT---------KN
ERRPHGGISAAGYTWL----PLLATL------RIVKSVFIVGSGNGGLADLLLSAFNCSVTGMD-LEADMPREAATLLNY
VPVGVQMQNAK------DYTQSD--------------LSISTSGDWFDKNVRHEVY-----------RSLVERTTLMVDI
TSRHA----------DYG-WVEEALKEERVD-SVCFRF-IGGDTEFSKTLS------LIN------TYASVRAWVSTRTY
SEMECIFEV--------RRPKHVFN------------HDCVGTA-RIPDLIT-------DSMHSCIPER---FSQLVEAA
TLS---------------------------------------AVALQPTNSLTDVKTEIDSL------------CRSLLN
KAKNRQLLYKDRISLVWA-----------------HITM-EVAV---SDNP------------TALIQEWI---------
----SDEMVETSLL-----------KYPIRESLV-SHL-----------------------IRYVPRLRNAIPV------
---------------
>QHD64771_Plasmopara_viticola_associated_mononegaambi_virus_2
----------------------MD-------------------------------SDDEAD-F-LRP-------SKVYFL
DTNLSSPVIDLEIEDTKQLLLNYRAWITKAAD---IRHNVTKYRTELSFFRKLAQHRGWK----SSDLVSINRL------
--------SPELYSELEKQFLISP-------EGFRSHYPEALDIAR--HIEKAVADGL--EARGLPRESIEGTAD-----
-ALQTPVADPYRVAY-------EQF----CNLYGRAESRVKTSEHVWTLGT----VGNVKIWINSRHALVEL--------
---------NGALYYSSANQILMLKDKLATRYMLLEHVRPLR------LGDELLEHLISLYRWQDFALDTYGNEAYELLK
AVEPMFKTRLSHVTDDVF--GNDTAYTRMKAKMNEKEYKILKTRS-----------VPLKVMPPLYDLVERVKSLDHLVE
LFGCQKSCGHPIIDPRRGGLSAAAEARTPDQTKFTDA-QRLRNHFCHIILTTYIEKNGRWPPLKFLR------------K
GLKLELLNSRQERDISYRSYDLDDWVHVEWGKIFEMDYFPNFLELMDDKSISYYRSEKHLSWD--------------EG-
KTSS--QRRLLLEVLRRQDINIKEIVERVS--KRDIPFEWFIVSLYPKEREFKLD-PRMFAMLVLEMRCFFTCIEANIAD
NV------FKYMPQQTMTKTKTQIQEKFLAFTDPHKNKD-----------HHTLFLEIDLSRWNLRWRELCAHMVGHDLN
NMFGVKGTFTVTHWFFALCQIVVRVAGLRPEGIEK----EFPPE-------TSEAWRG---HKGGFEGLNQKLWSALTYA
MVAMALAALLASGVILSYELIGQGDNQVLRIVIPKTDEPREVV--------LPRVRDIVNKALTETCASVGQEVKAEENV
EGTEVVTYSKDVFAS-----------GVEYPTTLKKHSRLFPVTASDFPSTAANASAIMAGAVAGAENSRHTLCSAVVGW
YHTARYLLATSDGYSIHGNS-------------------------GPKFSHSQIIAALILPPSIGGLIGTPIASFLYKGG
SDPLGKEISSLRLLAESDNEVGLLAGRALRGL------EERYFFDPQPNIETLIDNPYALPIDKSTSPLGQVSNLTLEAF
RGKV---LNKD----IRPLLDRSVEVNEKKLKNDILSIRPLNPILAHDLFEASGFGTVKVM--RKMFLNTRTVQAVAQWV
NP------SITHNFLRADINDLMWFFSWVKGLPKLSY-------------SKASSYTLVSSARAA-WG----------IH
LAGVTNYQPLDCKHSAGT-----VRHRSSIK---------------------------WSAHAGQNLLYV-RGTLSGYLG
TATREKRSEHGYKIV-DAGAPSRAIMKLQTIRSQANGN--VHLNELLDRIGLTR-----TNCKLSWI---TDVLSKVIGG
SIAHKFASVVRNMAASYVGPLNFVTHIRLDTDSLGKVSGGSDNYSIMTQEHMVLCLAQAKL--LYMHK-------DATCG
ELIVDTD--NMIPIPDDALSA-----TEPQFET--ASLPRTKLLYTPDLILQRTFDNTVRSVPKGSMANPLQYDTLEM--
----IEHGFTGFFVEMLRNQNGAKLLADTRGL---AALPARLQ--IDIAEANA-----MGVSRLSRIMAKSIWISNLRDT
FRTIHLHP--ERWDEALFMSHNIATCVRSC---SNYLRHPLCWS---HPDFEQIR-GSGLRYSSN-FSVQK-RMEALVRR
HLVNIYRHLDHKFWTQDIPVFAGDNSMSLV---EGLSVAAIKCVYPLYLTGHPRAREFSSLLAS----YTRVSSTRAVSP
EQQLEVLRVRLTKLAHI------YGKLGDGMLSANMIQLSH---LKGLRVFNDDARA------VMRYARN------LSIV
DGEVRPRR--------------------IKPLGVPPLMAADACLSC----------LPSPMTKHEAIWK---------KN
ERRPHGGISAAGYTWL----PLLATI------RVVKNVFIVGSGNGGLADLLLSAFDCSVTGMD-LESDMPREAATLLNY
VPVGIQPQNAK------DYTQSD--------------LSISTSGDWFDERVRKQVL-----------ESFVGKTTLLVDI
TARHT----------NIE-WVQEVIGDSRVD-SVCFRY-IGPEDVFAQNLT------DLN------KHASVRAWVSTRTY
SELECIFEV--------RRPQHLFS------------HQCEGTE-RLPDLIA-------ESMHGCIPPR---LSQLVEAA
TLS---------------------------------------SVADQSTLSLTDVKNEIDSL------------CQSLLN
KAKNRQLLYKDRISLVWA-----------------HITM-EVAI---SENP------------TALIQEWI---------
----SEEMVETSML-----------KYPIRESLV-SHL-----------------------LRYVPRLRNAFPI------
---------------
>QHD64782_Plasmopara_viticola_associated_mononegaambi_virus_7
-------------------------------------------------------MDDIED-Y-ARA-------QRVFFL
DTNLSSPVLDTEIQATQTFLADHIKYKTDLQF---RREVRGHKRQEHIFFEKLCKLRGWK----KADLTLVQVL------
--------PVVQYPDLERGFLEST-------PRHASDYQEIGSLLR--DLEGALCAGL--KKRGLPEEEVLGTAD-----
-ALINNTPDDYRNAY-------EQF----SNLFGRAESRTKTHDCTWTLGH----IGAVKIWITSSYALVQN--------
---------RGALYASSLNQVLMLKDKLSTRFMLLTHVHGLG------LSGRLITYLRMLFSWQDNVLEQYGNAGYNVLK
AVEPLYKTRISHVVDNVF--GADTAYTRMITKMEEKQRKLPVIGTH----------HYTNAIRTLCEIVEQDDSIEVLVE
MFGCQKSCGHPIIDPRLGGLSAAEEARSPDLTSLVDA-QNLRNTFCHIVLCSYVSQHGVWPNLIHTR------------K
GSKLHTMNERQERRITYNSYPLDDWTNVEWGKFMDFDYFPNYLDLMDDKAISLYRSDLRLSWD--------------RDK
KPKS--NRRLLLEVMSRKDIDVKELVDRVS--ARNVPEDWRVVSLYPKEREFKLE-PRMFAMLTLEMRCFFTAIEANLAN
SL------FRYLPQQTMTKTKTQNQERFLKFTDPSKNRS-----------SYILFLEIDLSRWNLKWRELTVHMLGHDIN
NMFGLKGTYTVTHWFFALCQIIVRVGGLRPDGVEQ----PVIPE-------SSLAWRD---HKGGFEGLNQKLWTAATYA
MVEMALIPLIKNGTIISYELIGQGDNQVLRIEIAPNGESREVR--------IPVVRDQVNQKLEEACRSVGQEVKPEENV
ESTSVLTYSKDVYVN-----------GVEYPTSLKKHSRLFPVTSMDFPSVANNTRAILAGCVAGGENAKRPLRSLIIGW
YHSLRYLRATSRGFCIHGKS-------------------------SAALSEKELLAAVTIPASIGGYCGVSVASFFYKGG
SDPLGKEISGLRLLAESSNRVGQICSTSLRAL------EERYCIRPDPNLETLIDNPYSLPLSKSSSPMSKVGDMTLGCF
KPLV---VNKS----IKPLLESSVTTSESKLRQDLISIEPFNPVLVHDLYESSGFGTIRLM--KKMFINTRTVQSVAQAS
DG------SITHVFLRADLNDTHWFKEWVSGLPNRGY-------------SGRSSYNLVSQFRQY-WG----------KD
LHGITTHQPLDFSHASNS-----TRHPSSIK---------------------------WSAHSATDLLTR-RGPLTGYVG
TATKEKRSEHGYRIV-DTGAPSRSLMKLQLIRSQAYGN--PAFNLLLDLIGLTR-----SSTILSSI---SDLLPKVRGG
SISHRYSSSMRMDSASYVGPLNFVTHIRLDTNSVGEVSGSSLNYPIMMQEFMITAQAGAKL--LYLNR-------SVRSG
ELVLDIP--DLEPLPDDSLQC-----KDPKFLT--ASLPKTKLLYTEDILLARTYDSMAKSMPRHAMVKPDEYGKRSS--
----LLRALVTFCMETLRDANRAKVLADTRGH---EAIPSKYQ--LDIAEAHA-----FGPSAIIDAIAYAIVLTTIRDT
YRTLAVHP--DRWDDGLFAVFQIRACLAIF---SNYWSHPLLTS---HPDSVSLR-HSSLKYSRV-GNLQT-RLIAKVRR
SISLIYSTVDHPFWSASLGVFSDSTPSSLV---ETLSLLGAREIMHLRLIQHPLEMTYTNIYSS----YARLPVHTNMTP
EESLELLRTRFIRLSEV------FFKSDDVLLKNRFVALSK---LVGVKFHNDDVRT------VLRHARS------LSSQ
AKQIPPAR--------------------IKKNPLFPLI-RDHCRSC----------YPESRDRRDVMWA---------RY
KQRIHGGLSSAGYTWA----PLLGEI------ECNRKVLIVGSGNGGLADLLLTYSDCEVIGLD-LEKDMPSNLATLLNY
IPCGISEPCSQ------RYLQSD--------------LSLTTSGDYLDPSVRTQLF-----------SSVDNLQSVFIDA
TGPSA--------SDLAA-AAIASLEYPSVK-VVYVRL-IGSKEEVLESYE------NSR------QVCRSRMWCLNSSH
HETESILEL--------RRGRGTN-------------HVCLNRH-PVSDAIID------DSLHELIPAR---RQELLETA
GRD---------------------------------------VFSWE-EESVHEIALILKEL------------CVSLLD
KPKERQLIFADRFNLILG-----------------YSTF-YAAS---QDYP------------KAVVQDWI---------
----SEERITTDMF-----------SYNLNSATE-THL-----------------------LRYVPRLCSLVTDSL----
----------ML---
>QHD64773_Plasmopara_viticola_associated_mononegaambi_virus_3
----------------------MF------------------------------FDEEFDD-V-FKA-------KPIFFL
DTNLNNPILLTEIANTKTLVDLTLKCQDDGV----FAKLGFRDRSEVSKFRQLCKQSKIR----LTEIQKISSL------
--------DPTNYGWIEQCLLNSY-------TANDEKYDIAHSMIK--LVEEALCKGL--KKRGLPEQEIKGVSN-----
-RLNNPLFIPYRSAY-------GAF----CDLFGRAESIIKDSEFTWVAGR----VGTVEIFVHSKYGMLRC--------
---------QNQLFYSSLNQILMLKDKLATRYMLLEHADPLG------YDSHLIKHLVDLFKWQDDTLELYGNNAYTLLK
AVEPMFKTRLSHVVNNIF--GNETAYTRMIVKITAKEDQLKPLKE-----------QREKSVTKLCAIVESVTDVAHLVE
LFGCMKSCGHPLIDTRLGGLSASEEARSDDLTELSDA-YKLRNTFCHIVLVSYIKQHGVWPKLVHLD------------P
TTQLSVLNDRQERYLTYTSYDLSDWNLVHWKQIMDFDYFPNYLELMDDKAISLYKSEKHLTWD--------------KEK
KPSS--QRRLLLELLNRRNFDIKEIVDRVR--QRDIPDDWFIVSLYPKEREFKLE-PRMFSMLVLEMRCYFACIEANLAD
KL------FRYLPQQTMTKSKTQNQERFLSFTDPTRDKH-----------LLTLFIEIDLTRWNLRWRELVIHLLGHDLN
CMFGMEGAFTVTHWFFNLCQIMVRVQGLRPEGIEL----TNPPI-------TDLAWTG---HKGGFEGLNQKLWTAATYA
MMEVGLVPLMLNNIITSYELIGQGDNQVVRLSIPANDEDPAVV--------IPRVRDLVNSALEDSCRRVNQIVKPDENI
ESTSVLTYSKDVFVN-----------GVEYPTSLKKHSRLFPVTSLDFPSVTSNTRSILAGAVAGAENSRYPLRSCLIGL
FHGYRYLASAADGNCIHGSK-------------------------FPKLSYEHLLMALLLPSSLGGLAGVNIASFFYKGG
SDPLGKEISGVRLLAESHNLVGTLCSRALRSL------EERQFIDIKPDLTLLIDNPYGLPLDRKASPLSQVGSLTLDSF
RFDV---VNRD----ISPLLNQTITSQERVLRLDLIKITPLNPLLVHDLYEASGFGTIRLM--KKMFVHTRTIQTIAHKT
NA------DITRHFLHADINELLFYVRWINNFPSRGY-------------SGRSSYDLCKLFRSY-WG----------TD
LHGVTNYQPLDFIHHHGS-----TRHQSSIK---------------------------WSAHSETNLLTT-RGPLSGYVG
TTTREKRSEHGYKLV-DTGEPSRQLMKLQLIRSQAYGD--NNFNKLLDNIAYTR-----SNVSLSAV---TDLLPKIIGG
SISHRYSSSIRSMSASYVGPLNFVTHIRIDTNNLGEISGSVLNYPIMLQEFIVVAQAGAKL--NHLHR-------RSQCG
ELIFDPQ--DLTPLPEDSLSC-----QIPQFEH--VRLPKSPLLFSDLIHLSRTYDTILGSIPESSVVQTTRYASKEC--
----VSDALFAFYVATLRDQNRAKQLADTRGY---AHVAARYR--IDIAECHA-----IGPLMIIQAICKALTYTYQRDT
FRTNCNHP--DRWDDSLFLNHSIPICVKTI---DHYLHHPLFLS---HKDSSKLL-GSHLRYNAG-YSVGD-RVAAKIRR
EVTFITMNTSHKYWSMHIPLFAGEDITQVT---EAMTTLGCRAMTKCFFSNLPVFQALVRYFVG----LTYLPRTLT-SH
EEYLEVLRLRFSSFSST------LEHEHEFVTASEIKKIAD---CKMFKVYRDDITT------VLRHARS------FTPS
LHRPIRIH--------------------RSIELSACTDVNDSCTLC----------LPEKRERLTTMWA---------RY
QQRINGGLSTAAYTWL----PLIKLL------QIHKSTVIIGSGLGGLADLLITVYRCHILALD-LEVDLPKDLATTLNY
YPIGIQPANRK------FYHQSE--------------LSLITTGNFFDPNVRDQLL-----------SNLCDTSTVFVDI
TRELC--------RDECV-YIEEAAQLATVD-KLYYRA-ILPNEILSEIVS------YRS------PLGYKRQWVVSRSH
HSVELIFEV--------SKAKLPA-------------HKCHLKPCCLIDYQLT------PEMHSLIPER---TGELLEAA
TCC---------------------------------------RVNWE-GETLQQSKDLMYQM------------CRVLLN
KAESRQLQYRDRMSLILA-----------------YSTL-YAVT---CDFP------------AKVIQDWY---------
----RSESIQTELF-----------IYTPKPHDI-THL-----------------------VQYCARLSNLKFKAH----
----------LFYS-
>QHD64768_Plasmopara_viticola_associated_mononegaambi_virus_1
----------------------MF------------------------------FDDDTDE-L-FKS-------KPIFFL
DTNLNNPVLLTEIESTRQLIELTIDCQEDDT----FARLKFRERTEVSKFRHLCKSSNIR----LTHLSKSRSL------
--------DPSEYPELESGFRENS-------VLNDKLYDKAHDMIK--EVEEALCVGL--EKRGLPSAEILGTSQ-----
-LLNHPSITSYRNAY-------AEF----CDLFGRAESIIKDSEFSWVSGR----VGSVDIYIHSKYGLIGH--------
---------NSQVYYSSLNQILMLKDKIATRYMLLEHALPLG------YDEKLMGHLLNLFKWQDETLSLYGNEAYTLLK
AVEPMFKTRLSHIVNNIF--GSETAYTRMIVKIKEKEQKLSPLYH-----------RLTTSVESLCVLVESVVEIPHLVE
LFGCMKSCGHPLIDTRLGGLSASEEARSDDTTKLDDA-YRLRNTFCHIVLVSYIKQHGIWPKLIHLD------------P
NTKLSMLNDRQERYLTYSSYDLEDWNLVHWQQILDFDYFPNYLELMDDKAISLYKSEKHCTWD--------------KTK
QPTS--HRRLLLELLNRRSFDIKGIVDRVS--RRDIPEDWFIVSLYPKEREFKLE-PRMFSMLVIEMRCFFACIEANLAD
KL------FRYLPQQTMTKSKTQNQERFLSFTDPARDKH-----------LLTLFIEIDLTRWNLRWREMVIHLLGHDLN
CMFGVKGTFTVTHWFFNLCQIVVRVQGLRPDGIEL----DNPPI-------TDLAWTG---HKGGFEGLNQKLWTAATYA
MMEVGLVPLMLNNVISSYELIGQGDNQVVRLSIPDTGEDPCIS--------IPRVRDQVNAALEDSCRRVNQIVKPDENI
ESTSVLTYSKDVFVN-----------GVEYPTSLKKHSRLFPVTSLDFPSVTSNTRSILAGAVAGAENSKYPLRSCLIGL
FHGYRYILSAIDGNCIHGKR-------------------------FPKLSREQVLMSLLLPSSIGGLAGINIASFFYKGG
SDPLGKELSGIRLLADSKNNVGNLCSRALRSL------EERQFIDTNPDLTLLIDNPYGIPLSKKASPLSQVGSLTLDSF
RFDV---NNRE----ISPLLNQSITSQEKVLRSDLINIKPLNPLLIHDLYEASGFGTIRVM--KKMFVHTRTIQTIAHKV
NA------DITRHFLFADINEIFHYMKWVDNFPTRGY-------------SGRSSFELCALFRSY-WG----------VE
LHGVTNYQPLDFIHRYGS-----TRHESSIK---------------------------WSAHSSSDLLTS-RGPLSGYVG
TATREKRSEHGYKLV-DTGEPSRQIMKLQLIRSQAYGS--EFFNELLENIAYTR-----SSLSLSSI---TDLLPKVIGG
SISHRYSSAMRNMSASYVGPLNFVTHIRIDTNNLGIVSGSVLNYPIMLQEFIVVAQSGAKL--NYLHR-------SSPCG
ELIFDPA--DLIPLPEDSLTS-----DEPKFKH--VNLPKSPLLYSDTIYLSRTYDSVVGSLPETVTVPTTRYATKEC--
----ISDALFAFYVVTLRNQNRAKQLADTRGY---ANISARYQ--IDIAECHA-----IGPVTIIQTICKALTFTHHRDT
LRTSYYHP--ERWDESTFLNHSIPICIKTI---ERYLNHPLFLT---HKDSTRLL-GSGLRYNSG-YSIKD-RVAAKIRR
EVMFIACKIDHSYWSMSVPLFAGEDITQIT---EAMTTLGCRAMVKCHVNNPPVYQALIGYFVG----LTYLPRTLT-SH
SDYLEVLRLRFKNFAHV------LEKELNYVSANEFGRISQ---CKYFKVYKDDIQT------VLRHARS------FAPN
IHRTISTT--------------------KHLKALEYADAYDHCDRC----------LPDQRDKHGIMWT---------RF
RQRTNGGLSTAAYTWL----PLMRYL------QIHRQTLIVGSGLGGLADLLISVYRCQITALD-LESDLPSELATTLHY
YPIGLQPEHRS------HYTQSE--------------LSLITTGDIFDINVRQSFL-----------NEVSDVSTLFVDI
TRELK--------LEECL-LLESIIEHSLID-KVYYRA-IVGNEDISSITS------NNL------PIGYKRCWAVSRSF
YSVEFIVEL--------SKSKLPY-------------HRCQVSPVSLIDIHLP------KSLHDLIPHR---YGELLEAA
TCC---------------------------------------RINWE-GETISESKELIKSL------------CSVLLN
KKESIQLQYRDRMSLILA-----------------YSTL-CAAT---SEDP------------IQMIRNWI---------
----SEESIQTDLF-----------RYVPKPSDI-THL-----------------------IRYCARLSNVIFKTY----
----------IFHS-
>BBI93117_Lentinula_edodes_negative-strand_RNA_virus_1
----------------------MS-----------------------FLG---SSIGDLED-E-LSS-------KSIFFI
DQHLSSPVLDTPVKRAMSIFTAIREGQPVPKL-----------PKDRQFPAYHITSMLVR----TATFPDLRII------
------PVEPDMYSSFIPRFSISY-------EDSKLETDRAWEIAS--PLLGGVRLAT-DHLTGVPTAGVLNPWE-----
----DADTRMYHMRM-------RWW----ESLQAMLAKSKGEGNIRPVKAV----IDNRMVLMDTSVWYIQT--------
------DLDSSVFYCLSYDQVMMFKDWSYMRLNSLLADQILF------KEKRCSGRMKDIWSWQEECLDRYGNKGYELAK
MVESLGRSYLSYLTDRVIS-PDDSSYTHMLQKCRDKEMGLLRTISSPF--------PRSLVAEDINRIFTSVVDISVAVE
LFGLQKMSGHPTIDPRVGGKSASTEARIEEDVSVTDI-QRLRGNWCRIFTESFIEKNHRWPRLRFPS----------D-Q
KSVLRSLYVAGTLRIHRESYPLEDWVGVQFEKEFDFDYYEHYLELIDDKSISYYRDEKAYAWT--------------GE-
QARS--HRRLLVELLTRPNVDTKALVRQIE--QDGIPDSWRIVTLYPKEREFKLA-ARMFSMMVFEMRLFFTIHEANLGD
TI------LPFIPQLTMVDSKLSVHQRFLDMTAPLPDEE-----------FIRLFLELDLSRWNLRWRSCTIDPIGHDLN
CLFGMRKVFTTAHSFFSSATIMVRVSDLPPDDIEK----DYPPE-------SDLLWYN---HHGGFEGIIQKLWSIATVA
MIDLALHKK-----NIAFKLTGQGDNVILSILEEKDPSLTVQEQ-------VKRLRDVTLKDASIITEKLNHDLKPEECV
VSTSVLTYSKDCYID-----------GVDYPTSIKALSRVFPHDAVDFTSIGSRLGSIFSSCVAAAEKAKDPILCYHLAL
IHGAMFLSRLQGIAGPYSRVVRAG---------------------SRQITTDVLQKMLLLPADLGGLPVLGYNDFLYRGG
SDPLSKTLAGLSILSPYISH----CRDILAAV------EDDRFYNAHPSLEALLQDPYSIPISKPVSPSDRVGNKVVDVL
KLTC---KNRD----ISELLSYNDDQYREQLLEAVKGITPFNPVIVRDIVDCSILGTVDVI--RRMFTQTRTLQMVGRTI
GA-----GNLGITLVQAGGEQYLACAYRCALIKPKAR-------------QISTIFALVNSARQR-WNAC-------GVH
VEGVSSYQPCDFPLRWGA-----SVKPPEVRC--------------------------LYRPSQGPPRYT-RGPERAYLG
SPTIEKRSEHGYRII-GRSFTASALRKLSLIYSQSDQG--DGIRSILSQLFHDR-----SGVSLASV---SHSLPSIRGG
SSHHRYAARIGFRGAGILGQTTFATHCVLDSNDAGYLAGSTDDYPVMFQEFFLYMMALADI--RVAHR----PQREILVT
GIVIGGD--EIVRLPPYAFSAP----EDTRL---SPLVKRAALLYDSSVEVRRVSGPF---VSGGIGVRLWAGDEKQL--
----IWAALISKFRQVFRRYGSYRAHLDQTPF-------LPAD-FIDLRELAA-----IGLKSYIQCAALASYESIVGIV
SSHALMGT--HRTTTPMLVRKYSGVIMSPV---IRYLNHPLMQR---DPWIQAAQLRFSLAYQPS-RLIHS-SLQAMFAK
AVDNMLSLKGEHWYRFPYVIFRSDPEDSVS---RGVVTRLRSMLHYHCSFLGVPWSMYSKIISRV---VTRMQQSRHSTE
QETLDDVRQMLTDLITDFH----YGVSAHRLLTLSIFHLIHGTSSESLVYCDSPSDK------IVRLARD----WGVAPV
PTFSGT---YTSRPIR------------TADSGDPVVLHLDSVAESP--------IADEERSRLRLLHR-------HKKH
LRRPFSALSGAIASWA----TISHYF-------HQRTVYVVGSGLGACAAVALTNDATVVYGLD-LLADIDSRTVHPTLS
KPPLVTLYGGDE-----RYFQSP--------------ATSLEGGDWLERGVASRFL-----------EHCNHYSLVCIDI
PSQVG--------RSPG--ILTPLNLVQYKG-LVAVRV-QGTLGELTPILS------ACSV-----LLGDLKIHTLRSPE
SYIEAVIVGRW-------------------------LMKPIRYR-TVPCIQTVSFGSVLENEKLCVSSA---LEELAFAS
GVS--------------------------------------------VSTSVKETCGRIVSE------------ISNEIG
T-YSSRPTYRSWTTALGS----------------------------------------------CVASTWLLSEDR----
---HYRDEIIRRVTSE---------QTVELRRVGLPNIP----------------------VRWTPQLSRLVLVVAAA--
----------LDGRA
>Armillaria_mellea_negative_strand_RNA_virus_1
----------------------MA--------------------------------------S-----------TSRFFV
SKFLDSPILTTALETALRLGERPAPLPETRQE--------------REIAAVLDEAEAIT----GVPFSAEHLL------
--------LPHEYPNWWSSFSIPR-------ERRDYELDRTDATVY--PMVQAVEASL-GDLLRCPPPSGSIKFR-----
----SESSDEYWGRA-------RYF----EILVEELDGHKSSGKRGIYH------SRDKRWILTPSLCVYYG--------
-------MHVSHWVALTYEQLLMTKDMNLSRHQVLVGVNCFY-----GVHHELHELSRDLWKWQELMLTDYGNEGYELAK
STEALAKAYLSRLAGDILT-GDDDSYARMRAKVDAKEVKILEARGEVLS-------GPSASSLFHASVLGCIKDPQVGVE
IFGLQKMCGHPLIDPVRGGLSAASEARSADATRVQDS-QALRNTTCRLFTEAYIKRHGRWPDLIFSD------------K
ETLLFSLYSRGVLSVGRQSYDLSDWSSVRFQKMKDFDYFENFLEILDDKAISFYADEKHKTWD--------------GG-
ATRS--EKRLLLEVLSRESLSIRDIFETVE--ADAIPWWWKIVSLYPKEREFKLA-ARMFSMMVLEMRAFFAVHEANLAD
SI------LPYFPQLTMVDDKLSVHERFLRMTRPVGVKD-----------CLRLLLELDLSRWNLRWRELAVHSVGRDLN
DIFGLKHTYTTVHKFFREALIMVRCMGLRPERVEE----MFPPE-------SDLLWYK---HLGGFEGIAQKLWSICTVG
MIEKAVADM-----NLSYQLTIQGDNVVMAVTVDRDPFRDEALQ-------LRELESDILRRCSESAQSVNQELKPEECL
SSTSVITYSKAVYIN-----------GVDHPTTLKAVSRLFPTASADFPSIGSYISAFYSGAYAAAESARDGMKCYYLAT
YHAAKYLVCLENSDGPYRRSTE-------TFKNL--------------ATVEGIQHFLTCPSELGGASIIGPYAFLYKGG
GDPLSKSLASLKLLQKRWAP----ARRWIYFS------LMDSSYNLHPSLEALIQDPFGLPVKKPVSPSDAAAKETLEIL
KGVA---VNRD----IKAAMNFSSPDYKNQLLDALREMKPFNPVIARDLMDCSVFGTTASI--SRMFLRTRSVQGLSRRQ
EE-----SNIVTTLLNAGRRELKHFDLLATPSILVDT-------------RITSLYRYVEDLRAR-WRPA-------GVI
IEDITSLLPIDMRLSFDPR----PTDREIRVA--------------------------VSVREGVDPLWE-RGGEAPYLG
SRTVEKRADQGYRIY-GRTRAVSSLKSLSRILSWASTD--PGVARLIDHLAVTR-----CGVTLSDK---RQLLPSVIGG
AAGHRYESRVGDRDAHILGLSTFASHCGINSDHAGFLSASLADYPVMFQEYFLIGISYLAI--RRRRR----PAQRTDCV
KFVVEDG--SIDELSGDALAI-----HYPVIGF-PRPTGLGALVTDERLVLERTTGPV---WGGYPLVHARSAGDCL---
-----FAAMVTIFRKMLASSGGTPALLAEV------GSRRSSK--LGVAELIG-----AGLATAISAAAVAMLETVSGVI
YSTKLAPR--FNASLDYLIRRYSLVVAKTL---VPLALHPKMAS---DPTVKRLGLSPGLLYASA-GRLN--QFTFFLGR
VTRTLLEDPMSIYYTRALYVFPDDGELSVY---GAIAVAFRRRLSRQVLWGETLPWEAECAVGS----VLLHSDRKIETT
ARRVEELRKNMMKIGTIRF----DGATVGQAVIDAAEQLALAQGETEIYCAPSSSAE------LIRSYRT------MAEG
VITITE----DPL---------------PFPEDYGSMMTTPLCCEV----------VPLRRSRALMLAPADRWARAFRLA
QGRPVTFGVNSYRAWA----SMRCYL-------RGDLAVVVGSGHGGAAAACLKAGVSFCHGLD-GEDDIPVSTGPGR-L
VPLLVSQFRLEG-----RYAQIV--------------PPRGHASDWWDTAVSSKIL-----------ASLDSYFSLLIDI
STDRG--------YSF-D-ILLPLMRSGFKY-RLLLRI-QGFEDTHDEVLS------YLHR-----YGEVKAVAQLSKEY
DYIDRIYVVD---------------------------CLRPGQR-PVTGLRLT------SIWTPVAPV-----EPVTLAH
LAAEW-----------------------------------FGRVGAVSGRTVRDLEDGALELI-------------QDLA
FAGASRPSYDEWTTLLEV----------------------------------------------AFAVQWIRLG------
----SLEEMESVVR-----------SIALGRALV-VVLPL-------SGT-----------LRFLPSPNRLLPLLCRTVC
RFVG---HEDSLILN
>APG78632_Hubei_rhabdo-like_virus_4
----------------------M---------------------------------------------------PAPSFI
NTFLDSPILIGGRARDFSAYSCWLESPKIKVP-----------RRSLGKFRQWASKTKDY---------ELDIL------
--------DPGMYPALYDILPDCG---------IRYTIKDATDLSD--WLSTEMSKAL--GVYGMVGVDMGNPID-----
LASFPEWGLKALKIL-------PFF----KGYVDALSTAKGSGRSSTVSHR----ESNWELLGDEFTSLLVY--------
-------HKGKIAYMCSYEQILMWKDMLWGRFNVAVACQVLY------PGSILITDVGRCLDWCFRCLEVYGNSGYELLK
NIESLAKTNLVYLNDPVF--GSGGSHDLMIEVVREKEISLGG--------------EKTPLTWELVDILSSSRPLKESVE
LFGLLKLSGHPCVDPSNGGRKVRKIACKQKIYSAADC-SRVRNNFCRMYVEGYVRKKSRWPPLDFPK-HR---------R
GTRLYQLYTLQETRINQGSYPLDDWEEVRFRKHHDFEYYPNFTDLMDDKAISYYRDQISYTWR--------------RGK
IPRS--NKRLLIEMLSIPEISVRSIIDRVR--TGSLPFEWFVVSLYPKEREFKLE-PRMFAMMVFEMRVFFTATEANIAD
NI------FPYLPPQTMTLSKQEIVERFHEVTWDPDNVD-----------LARLYGEFDIESWNNNFQAPLVDPIARDMG
DMHGEDNIFQVIHHFFTKCAVLVRVADNEPEYIEA----AQSPDFDLSSHSSDLLWTD---HLAGVEGIAQKEWTAVTYA
IIDLAMQKF-----PISYHLIGQADNQIFVALLDCTGQEDRNSY-------IKTTARAIVEEVDQECRRVGHSTKKEECI
LSTTTVTYSKDVYIR-----------GVEYYTSLKALSRIFPHSASDFPSINNSVGAISSQCIAASEKMKNPLAAYRIWS
FHCAWYLLSLRAEDVLEVLHLG-------KESRM-------------ALVPDLVKDLLITPSDLGGLTILPITALLYKGG
GDPLSKSYASLALLSRTNRR----ARRLLSVL------HEGRWFWKQPELASLLDDPYSLPLLRSKTPEMSVQREGLNAI
RARV---VNRD----IGELCNERVDAYEKELTESLLAVRPFNPALLADIKSDSVVGVKRQV--ARMFITTRTVQSLLQQQ
SE-----VNTCFSILNTGAGYAGATMKKMMMLPPTEF-------------MSTSIYNEVERLRSF-WRLP------DGAK
IVGLTVYTPFDGTINFHLN----ATSSDGVKA-------------------------LRIGTIAGDMEHS-RGPNRPYLG
RPTIEKRSVHGYRIV-ASSSPERAVARLSRVATQPGVG--RTMEHLIGNVCQTR-----ANVDFSLL---IAKLGRSYGG
TLDHRYTSLMGQRGAGFIGGPAFPSLCLLSSDMANPISGGADDYPVMVQEWMVMALSCLYHSSRSLHS--------EKLC
TIGMSHL--NMELISDSTMEAP----QLPKGGV--VSLSTNTMVYADTILLQRLLSTGT--TPLIGQMRADALLDSR---
----SSFHLRHMIRTSLTRSRSAAAVADKG------AGTIHLS--LDLMELRG-----FGLRKVFDAAALEIARFAIESL
YSRSKEEM---RWSPIPLVMSLGEGIARAL---QTVCHHTLFQQ---DEFIVTYGLSSPLQYTIAGSSAVT-RIRNYITD
KSIISMVDPSSQLYSDQGFLFGDDKDGEAL---SEILSSITLAYHQSLLYGELSLEHVYSVLRR----KLREELRGAEDE
AGQIKRLEVIVGRILIW------ANAHNCVCLSRHMTSLSR---GKSILKTEMPVRE------AIREARN------YPPP
PAWISP----------VLSETFPVF---PDSSPIITPIPLPHSQAPLSQA---SWSNPVSRSDIDAFSF--------LRM
RGRRYGKESSVGYSYT----GITDLT-------QNTVVLQVGCGYGSGSAVMLLAGASMVVGID-LDSDLTGEAVLAGQL
NPPAVAHVGKCS-----SFVRYP--------------PGLPGGGNFFDSRVVKKCR-----------EIAGQSSFVVVDV
PLITR--------DVIVS-LLSSLSGFSQKV-HCAIRV-IHRVQAIADLYS------SLVP-----SCESIRLRTVFSAN
GLGEAWIIL--------SARRTLTLDP----------FKAAEVR-DLPYIPVE------PEALRCLGGGRRYLKQMVLSP
IGL-------------------------------------------GTVGEADNYRMRIAHL------------LSASVG
E-QEHRYTFRQWTEVLYA-----------------FAVN-EVLS---ADDPYKE------CTLIKENSEYLVQFGSAAI-
-------------------------PILATRRLL-HML-----------------------TRLAPRLLD----------
---------------
>QNQ73380_Bondarzewia_berkeleyi_negative_strand_RNA_virus_1
----------------------MD---------------------AAFTR---SSLFSLPD-S-FEQ-------QERFFS
PRYLDSPLIADGIERDISDALLTTRVSPLAYH---LRTLLERLLASMNITTAVCDTVSTG----TKPGWTISMI------
--------SPLGIIDLAESVAESR-----------NDTSIPAAVAS--AQADIVNSIL--KVDGISSSCSFDL-------
----DLQSESYFRKE-------ASL----ELIINRIVRMRLAGDKSSASGA-LSSSLSNQFVCSDRYCVLAH--------
-------KASKTIKVLTYDMLLAATDICRVRGRVLLAAHLFY------PQSSIQDRIINQWNWQKAWISLFGNEGFSLAK
QTEALNKALLSKISDPDL--ADQGPYAKMWIKIEEKISKVVNNESLSK--------EIYLFMREKYEQYTSHADIQTITE
LFGIQKTIGHPFIYVKRGGKSAAKEALEYQYATDQVV-KELRATWCGMFCSGYIAKEHKWPELFFPD-RD---------A
PTRLQTWYNSHYLNVQPADFNLDDWDGVRFGKIFDYDEFENYLELVDDKSISFERDVMDAYWN--------------KDI
QAST--NRRLLLEVLSREGFTYRAVVELVE--EDKIPVKWKIVCLSPKEREMKPD-ARMFALMVFEMRCFFAGSEANLAK
HV------FPYISAQTMTKDKASISQLFYSVTTPESSPE-----------YRSFFLECDLSRWNLHWRGRTVEPIGADLN
DMFGVARCFTAAHKFFEECVIVVRTARERPDGVEN----MSPPA-------SDLVWYN---HQGGFEGIQQKLWSLATYA
MMQRALNKL-----KCSYVLIGQGDNQVVSVRFPPDPAKAELDD-------VKDTIRATVSALSEGATEVGQDMKAEECL
ESRTVLTYSKNVWVS-----------GVEYFLSIKFASRMFARTNNEIPTLTAELAGLHAAGLQAAEANVNSMMVYIMVS
FLHTLELNRRLIGGGPEFDRVSPQ-----VMRRL------------RTLSVSDHIKILWWPAALAGLSLSNYSEYLHRGT
ADPLSESLACLLKGMAVSKF----LAPLEVLY------TSRSFLNSDADASILLSDPYALPIIDIPAVGSSLQRLVTEFI
TNSS---SNKD----VTVLIDEDARSYYDDIETSLLSMTPFYPLIAREILDNSAYGEARRI--SKMFTATQTVQRASRAS
GY------DGSSEIVLISGEEFAARTSSVLAMSQTASPSR---------TVHPRDQWEAKELRHA-WTQS-------ISV
PLGVSSVVPIWSKVIVSRV----PTTIQGVK---------------------------LIANLPEFSLSS-RGPMKPYLG
ARTKLTRSEHGYKIL-GDSRPADAMRKLQSLSSLPGIG--PSLKEMIVSIMQSR-----GPVD-DDI---SLLAGAVTGG
HIHHRYHSRDEERGSFVVGSGNLSTHCTFISDEFTPVSGSVEDYPIMFQEFYTYMLGLLRT--IVNSD---PSLTGYLEL
VLVPDID--TLAPLEPLAVDLE----TTFNVLS-PSSLRESRMIYDPKVWNLKLTGAAPIKNLFDPIVPTDDILDYC---
----KLSALRSIFDTSIPASTVAHAIQDGVF-----SSRRPLD--LDLSEVIR-----IPEDDLILAGAVTIALSVGQRL
ISEVQHPL--GTGRQEIYIRRLCEHAAILI---LGVLDNPQIGA---STSGKLSHQAAYPTYADEANYDKD-HLASSLTH
QVRRILQGKVSIN--RYLWVFQSDRGGSLS---RMMSSCIGLIAT-ISFYQGFSWADVCTMLGS----TSLREAMSIKAE
APRCRAIMVYVEKVL--------CRMPLRGLPRRMTKELLN---NSLITLIAWDIKL------AKRLFRS------GDPA
VTHPSK----SGLQL-------------NTSLALASYSPSDDTV-----------LVSEQAKELCRLHPR------LRWH
IGGAEYPGLPHLSAWM----QALSRH-------RTKKVFVIGVGLGASCAAAFSVGFEEVVGLD-LLSVYRIKDIRSG-K
PPPAVINLRSSSIPTPGSYRWSR--------------AMYQYQDGWANPECRKEVF-----------LEATSGNLFVIDI
QPYWDTYD-----------LLKVAKEAPSGT-RILFRS-FTNVDRMDLLWQ------QLSW--------YDSVLDILVYI
SGGECMCFITC------DSAGELFEEPD---------SRTSFRY-SVMAKTVSV-----PGFRSSXXXXX-MISWXIFAS
LIS-------------------------------------------RSACDPSSFRESQALLL-------------STIG
R-QQHSSNYSAWTKDLAR----------------------------------------------MRLLQWVLDEHS----
----DPHYLVSALKEE---------KTLIERPNE-PPLS----------------------VVVSPVMKRWWIM------
----------FYGCF
>QJP04103_Auricularia_heimuer_negative-stranded_RNA_virus_1
----------------------MD-----------------------F---------NIEN-L-FQQ-------QKRYFV
PRYLDSPLLADKLDERVWDAVHNTGSNDGGRL---IRRQVNQLIKGRDVTFCSECMGSTHAISGRIEGCTGRHI------
--------VPVCPNDLLLLTYESH--------RPLLNMSLEESVLK--EQAALASALL--EQEGITIPKKRIL-------
----TEDTRRWFGLE-------DVF----LNPQRKLVAERGRGSKSLILAA-CASYFGTRACLSDKFVVLGS--------
-------PGEGDLKVMTYDMYTCVLDTVRKRARLSLGMDLLG------KSDALREAVDEQVEWQRGWIRAFGNAGYDLAK
QTEALTKTLLSERTDDIL--GEDGPYPAMKEKILAKARKLEEAHPGAE--------EVAKYQLSWFESYTEPLDLKEIVE
LFGLQKLVCHPFIYVREAGKSAAAEASKLKDIDPVAI-SELRGAWCAMFCAGFMASNKRWPGLRFAP-SA---------K
STQIFKWYTARYTNLSQADIPIDEWDGIAFEQEFDFNYHENFLELLDDKAVSFLRDEAAAYWD--------------DPN
GAST--SGRLLLEIMKRETFSIRSIVDKIE--AEGVPHNWKIVCLCPKEKEMKTE-ARMFAIMVPEMRCAMACTEANLAE
HV------FPYLSAQTMTKDKVSIDHILANMTTPRAEDG-----------ILHIFIECDLSRWNLLWRASVVNRVGADLN
DLFGLTRMYTFAHDFFEDAIIIVRTKDMRPDGIEL----ENPPA-------GDLIFYG---WRGGFEGLLQKLWTILTYA
MIERALRKL-----LCSKLMIGQGDNQILSLVAPQPADLDRKEA-------YRGLVKKVLAMLEEGCADVNQNLKPEECI
ASLNVLTYGKIVQIG-----------GMRYHTSLKFLSTCFERSHDEIPSFVGELTALWSSALAAADHTEKSVELYLMAS
FLFARAVVRRSQEESAEWDGLRAE-----DLKRL------------RSITSDKIIQAIWLPSRCGGLSICSPLDFIHRGS
ADPLSKDLAVLMRASCLSQV----VAPVGQLV------LDRTFLSATPDRKDLLQDPYGLPLVKCQSPMGHMTRLVGEYL
AQYT---VNRD----LAVFKMPEYEVYSELLATILIDTSPFNPKLGRDIFTYSVAHEVERL--TKMFVTTRTVQKDSRLH
GI------DASANILTASGLEFYHKLRLVLTIPSRRARLI---------WTFVRDYRLAFSLREA-WGTG-------PDR
VVGVNAVVPEWFPVRWARE----ITDTVGVK---------------------------LVATLPPEPLSV-RGPETPYLG
ARTVASRSEHGFKIV-GDSRPLRAVKNLREIYSLSNLS--SNMKRLVQDVARAR-----SQINFSD----STLQGAITGG
STQHRYQSQRSEQGSFTLSTGWISTHCVMISDELPPITGSTLDFPVMFQEFYTYLIGILGL--AAAYG---QAPLGYLEL
VSVLPAD--DIDPIDDATLDVV----YDRELQV-EGMWSESHMLYSRGAVQLMLTGP----LSTNPRGQDRSFQGVASPL
---ELLHALRAEMMVRLTGTGLVSALVDGVS-----GVRRPLN--IDLSEAVR-----IGYKSLVSAAAVTGALEVGVQW
MSDISSPK--PRSTVEHYLRHVSESLAEAI---LRLLSNPAHRH---DPDAIGIVATSHPLYGGRGRSPKE-HLTLEIFR
EAEKTLREMHKET--RPILLYGSERGGTTS---RMLMARLGATLY-GLWRLGASATLIRDIAVL----PQVYLGDDTPME
SRRIANAKRLLAEAA--------KMTRGDLLLGPALQAASI---RSWVQLVAHDHRL------VIRSVRQ------LSPP
PSLPV-----------------------EDPTALSSLVVYSEDLVTTVDS-----IVTRDHASLSPYRQQ------LAWR
YQQVGRSLSVHYEPWA----FMMSPC-------RARPVVFVGVGFGVGARAALDLGAETVTGFD-LASAYPLRSLRLG-L
PPPEVQISGRRT-----KFRWGH--------------ILGESEFTWESASSRTASY-----------SLMPDDSIVVVDV
QPYRTPAV-----------YWSWTSDVRPDL-IYGTRF-FCSLTEVKDRVLE--------------FAAYFDLYQVRAIH
RYGQIQAMA-----FGTRRVEPVHLLSPE--------RIATVMK-TLRLVEVT---ATASSNTRLLVD----VLTVLWDD
LTW--------------------------------------------GFRPIFHWGRARARLV-------------RMAG
E-YSSRQSYDNWTLVLAR----------------------------------------------VRALDWMMTTAR----
----DPADIAAILSDD---------HTFVTMARG-GPLK----------------------ILVTSEMRRLLIEVCLRL-
----------ASAPA
>SRR10392772_Armillaria_mellea_negative_strand_RNA_virus_2
MV--------------------MD-----------------------F-----STFMSAGDNS-----------SSRFFL
ARHLDSPIIADGLAEDIDEVRSGHPSTKTSKG---LWHTLTRCLSGTDNMRKYQALGKTK----ERVITDLRLL------
--------TPVDLLQMVDTIVATH-----------TSLDDEESVAA--SWVDAVNAVF--SSPDKPVINRLTV-------
----SESAQRWLDRE-------ETL----EQLWSSCQRNCASGRSVESTAA-IRTCLGTHITIDRHKLIIHS--------
-------GEAGLIHYGSFEMFLAMKDCCGVRGRSFLAAEYFY------PGGRLEARIQSQITWQRTLIELLGNDGYEIAK
QTESLSKAWMTSLTDDVF--RHDGPFDKMLDKVRLKIAKITADDVVTR--------VKAENLLTAYTVLLEDCTLQETVE
LFGLQKLCMFPFIYSGRGGASAAKEALDQAYISHRHA-QELRACWCSSFAAGYVTKNHRWPGLLFPD-EQ---------I
GSTLHRWYTSNRQDITSRDFSLSDWDGVRFTQTLDFNYHDNYLDLIDDKAISYYRDEMRAYWD--------------GAS
YASS--DRRLLLEMLSREKISIKEICDLVA--RREIPLVWKIVSLYPKEKEMKVN-ARMFSMMVLEMRTFFTCLEANLAE
EV------FPFLKTQTMTKDKVSITRRFFHLTRPDASSV-----------TVRVFFECDLSRWNLRWRDEAVRPIAEDLN
DLFGTPGLFTYVHEFFSESVILVRTPRLRPNGIEL----MSPPA-------SDLVWYN---HKGGFEGIAQKLWSICTYA
MIDRGMRDL-----PCSYILIGQGDNQVLSIEVARDESIPLEAQ-------CKALSTQISSTLTRACKDVNQDLKPEECL
ESRTVITYSKNVYIN-----------GAEHFTSVKFAARLFAQTNNEIPSLSGDLAGLSSACIAAAEYNTTPIKLGALQS
FFLTKELRLRLDPAAAEMETTHPS-----YIRRL------------ARRLKNVCKLILFTPVHFGGFSVASPIDFLYRGG
GDPTAKDWSWLCRGGAVLSE----AGSCRLRA------IKGDLFSPRADPRRLFETPYALPLTPMTSQRASADRLAEQFV
VSQT---RNQD----VLALTTTAVEDYKIALMLQLLTISPCNPLLISEAYSSSACAEVDRL--RRMFTSTQTVQTASRRG
GL------DSSATLLHMSGEEAMYRMQQLFDYPLTGVMPK---------GSASLAMAQLRSFRRL-WRPCFEREGLPFED
IVGVESMAPALLPFSISPC----PTMTSGVK---------------------------IIVLPREDRAFT-RGPFEPYLG
AATQSTRTEHGYKIV-GDSRPSKATDRLSQLIHTPGMS--ATVQETFRQISRHR-----STIDPSR----DELRTRQIGG
TMHHRFVAARKEMGAYACGVGNLSTWCFFITDEITGVSGSTNDYAFMFQEAFVYALGVTNL--LAEKN---RRNLRYWEL
TLEVSSA--DLILVPDEYYDTP----QVVELDP-EPTWSSSRMIFDPTATLRALTGP----VPEEHTYIESTLAALPRET
---VILESLRAVTNEALRTASSRGFSSRVNL-----DTPPRVN--IDVAELSR-----LGARAVLLGAARSTVLSVCHRW
LSQLISTE--FTSGLSVGIRQLSAQFAVAI---TPALDYTVLVN---DTSLDVSYLQAEYKGNREYITPSL-LLEFHIQR
EAKKLLSTAPELF--GPTVLLLSEPSGSAS---ALLIARIGHALH-YYANTSQRLAEVSDALYF----SKMLTAFSYTRE
ASRQRHILSALRKMR--------KAPNVSAALIRRLNWCLH---NTYLFYVAADHRV------SIRLARS------LGRP
SVQAPL----------------------EGAADLAEKIISTHEVRGRFD-----WQLPVDHVSFASFEK-------FVRL
FGAPSSRYGLYYPIWA----SLLRRV-------NPRRVVLIGVGNGVAAAAALDVGAVSVLGCD-VGTEYNLRALRRG-F
PPPAVATHSRRL-----CFRWAD--------------STLTDVNTDYNLASTIEKN---------LGNDSADSELLLIDI
RPYPTERS-----------LLAAIEAIPVHV-RYIVHL-SSENKEAEELIR------RLIH-----RYSLLEKIEIRVGL
VVHSFLIML-----PSPRSSLSNSLSNNNQS------MTTLRSD-QVICIRDS-----------VVSS-----MYVVADA
LCA----------------------------------------QLCGCSFSRNDLQSLTRDLR-------------SECG
R-DDFSDRYVDWTPVVKR-----------------YEFA-TALL-----DPDL---------VYYRLADWL---------
----GNGMFYATVTAD---------QTVRHRWSA-SDI-----------------------TRIVGPFAWLCGLSVK---
----------GMLKE
>QKW91270_Botrytis_cinerea_negative-stranded_RNA_virus_7
----------------------ME-----------------------------NLLFDDDE---FRA-------MQRFFP
SYILDSPLMRHSSDRFVSTLRMKVKFSPSKLV--------KNTIRTIERFRRMFPKIDEV--SVTVLETTDRFV------
-------FLSSLLQEIESEIKPSY------LDKLAEDIRDSNRMIN--VLNHNMSKHF-----GLSQAIPQNVKL-----
----SSHVLQNLAAY-------EFF----ENGVQRLRNLKKQGKRDLVLIE----TKSYKILIDDQIVLIRY--------
---------PEGAWITSYDDLLGFQDMYRTRALALYGADAQY--------PGLSKHILTQLDIQEDIVTRFGDLGYDLVK
SPEALAKCLLSVRCNDII----TTSYDNVKRKYYEKERDLG---------------GTGKFIRRIIRNLESTTSLRFISE
LGGLIKTASFPIVDPAVGGKSAQQHGTSEGNIDLPEA-FKTKQRVAEMILRGYVEEHSDWPPLRFSE-EG---------K
STKLYKLYKRRVPILPKNSYPLDDWIECEFEKFLEFDYYPNYLELMDDKSMSKYRSRMSESYT--------------GSN
HKTGIYSHKVLLSMLARPDMDPKKIVHQMI--YQRIPFEWLIICLYPKEKEFKIA-PRMFCMLVFEVRWYFSLAEHNL-K
QV------MKYLPQQTMTSSKEKITRRFVQMTKEVGPNSD----------RFRVYIEVDLTRWNLLMRGIVVDRVGVILN
QTFGL-DAYTVAHRFFSSSQILVRVADCPPKGMTSGV--HTLPD-------SDLAWGSDKPHIGGFEGIIQKQWTIVTIA
AMENSLNGL-----DVEFQLTGQGDNQVLSLYFKKSDYPTVEL--------QKSLISKVEKRLEDTFARINHIVKPEENI
VSTTVVTYSKRVWCSERSQQDSSIKGGVPYDPSLKFLSKACSASDSYVPSISGEYTALASSFLAAGEHFPNPLLAFSVSL
WFAPRWLRRRMILDS------------------------------IPLPTQDVRRLVSILPSAVGGLGFNSIADYMCRGA
SDPLSNAFAGLKMLSGIP-----LIKQYAGYL------ETRLPYSEQPNLMSLIQDPFSLPFRKPTSAVNVSASAKRDIV
KELSR--SNKH----VHSLFTIADAKYTKSFEETLTSSNPFYVLPLHDILKSSAIGIRKEF--ETMFTSTRTMQDLASKD
RR-----VDFGGNIIQQDEKTVNYAISLVEDAKHRKLR-----------TKYSSIFETVSNLRKY-WFKD-------GRT
VEGITTLHPFDSKIEY-------TNKLPGITA--------------------------LFLSDPKDSVTT-RGKIDPYIG
ARTKEKRGDYGIKTV-TKDPASKAAKKMALLWSQLPGD--DNWRSLIKSVVETR-----VGMKFEEV---EKIMPHVFGG
ISAHRYDAMESRKKFALSMPYTVATNVLLSNDNTGDLVAGYEDYPMPFQQWMCTLLFCANI--HGLNG------KSSRLL
NLTTDNL--VLEPLVSHSITT-----TLPPPPA--VDLGLNPLVYSANIQFEARHESAN--SPSIKLINPNNLSIDE---
----LMSIGVGSILNEMSSPSTARINLYSDIY----GRLSGES--WDLRECLG-----FGAKRLVEMSTRATAIVFIDKY
FSKYLRKD---NVSVQELLAKIVPSSYSLW---IPQITHSEFYS---DEFVKQHNLVIPPGVQSS-FTLNK-ILSGIIIQ
NIWKKIRNKSFIK-ELKFAIGADSKYLSLS---KSYLLTQCIRLY-------ESVAGSDGILLASTVGSMSIVVDKIRKK
ASRLITQAEKIGLYV----------SEFDHFFKDKYVRGLS---ETKVALLQATYSE------ALRNARK------FCIK
QEHIPI----PPLILTCSTRFVSRVN-RKAVEAGVRMLPV----------------VTEEDSWLKKFERN-----IAKFS
TNRYTGVYSRSLDVIH----CALHHY-----PSHFRKTLVVGSGQGGFARGLLDLTNSRIELLD-LQSSIPNIAHRYSTW
LPPACIQSPRLNH----RIAITA--------------ETYNSTGDWLDPRVSASVL-------------RNNYDTIIIDI
EKGVE--------RFDLS-LLDPIAGLFDET-LVIIKL-ILRESEIQTIYE------DLGV-----SGYEIIALSSESIT
NYKHVYFIL--------KPTRGIVLSKGSFGSN---HHVIHDIH-RHSEIVFS-------------------TMEEKLAE
ICNPW-----------------------------------------PNRPTVEGSLQLLLETF----------VAAKSSK
HKILDKYSFSKLTSSILQ---------------------------------------------LQLCLEYQDL-------
----SVPELKAEVS-----------KLFSQKYVL-RQLNN---------------------HKIVSKLTHKFRVELSTTL
PQL-------LGHLF
>QGA70913_Gysinge_virus
MFVIK-------------LQVTMT-----------------DIDMNDLWNDPLWNDIEFEE-V-KNA-------YLHEFL
PQTLDSPILLQPLLKLQMVMSGRADDRLRGKI-------------NLKAEKTFLDEVVNI-LKIRLTDTDYKLY------
--------SPKDSVIIVRDLLASI-------PPKDFETLIPEVLYQ--TLSETINNRL--GCDLKPPGLI----------
----SDITRVYYGPF-------CFL----RKCYDIRRSKSSKGLKTAVAFR----RNGITLVLSSLYCAWNS--------
-------TSLNKTILMSLSVFIMILDIIRLRFSCHLSIDVLK-----SNSESYHSSVEDIFSWQFRVIETYGNDGYELIK
APEALFKCYVSRLSGGSY--KQPDAFSHMLDKIRKKERKLIASVSLEHV--LQDDDQETPMTEELRQIILSQISIESCVE
LFGCIKFSGFPVIDPAVGGASARIEAQRPMEIQCEPM-VDCWRMFKHLFLVNYLRKEGKWPALRFYD------------K
KIKLRKLYDENWLSLTVDDYPLSDWDTTQYNMLFDLDFYEDYMLLIQDKACAPPASLVQAFYDR-------------GQG
MDKK--LRRLLHVMMSQTKIDTRDLLFKFA--KDLLSQDEFVILLYPKEKEFKPA-ARMFCMMTFSIRLIFTIIQENVKD
HV------FPMLPYQSMTLDQTSLTHQLLRMTHGCRANE-------------TLFIEVDFSRWNLCFRDVFLKGFGDTLD
QMFGVTNIFGRTTEFFSKSTITVLVQDARVPQRELGS--KLGCD-------SDMEWKN---HFGGFEGIDQATMTLATIA
MIFVALEGE-----KCTFILLGQGDNQTLAITRLTSEFED-----------LSTFSARIMKKIELTASSLNHTAKPEEFI
DSTKVLTYSKIFIVN-----------GSIIPMELKFAANIAPITATEIPSVGDAIGSIFATAVSSAQNALYPLLHWYLAL
VHSYDTVLRFKSHGAWFHDY---------GLQHY-----------FSSLSDDTIKLILLIPSIIGGFPIVGWGHFISRHD
PDPLVSAIACLRWLSQDTS-----VSKYLSYL-----QTEKPYHSKDIDLKKLLIDPASLPFKNPPTQKSTLSAFGENEL
NLAC---KNQD----IKSIISCHMET-SDELAKSITSMTPMYPSLAHDLWKISIAGKHQEF--CEMFTLTRSIIESTKQS
Q-------GIHSSLIRAEARNVESVIGRFRESHLSSTLSI---------PVSALSYNIAEKLRLR-WQLS--------VP
MQGMTVTHPLDYNFCTP------ENLTNGVRL-------------------------SIDYEPGSNPLAD-RGPYKPFIS
GKTFERRVGKQYEV--RKAPGILELQKMVSLVTAGGVG--DTMRDLASETIKTR-----TRFSLSHL---EEIFPRTIGG
ILAHRYEMFGSDARIGPVGNVTFSTHTLFNSDSIEGVSGGKDDYPIAFQLFHAYLISFSRI--IISSG----NPQSSRML
ICELTNR--DLPILVQEEIVVK----TPFRYKYLPAEILRNPLVFIQALEYKQRVRDVDR-TIGVHIMPERLITKLSS--
----LKRLVISLFVSELSSRGEHLQQFDVES-----RVDQPLP-LIDALVFDK-----LSLGLIIDCSSVAVAILTVTSF
YLQPSRSR-SQMVSILTIIDKLSQLVTSMW---RHHLTRVGANL---TTNIGSNQIVRTLGGSSA-GRLTS-SIIRTVRH
IAFSSLSNPTKRL---TIPLIAIARGP---I--KLIGSYLGTVVARSFWFLRCSLKDHNSIDQLAR-SAMMMIRLASLKD
TTEDVIAFQILSKIT----------ESFGSVISDRIVSFIVRHKLSGHLLVDLSPVE------LWRLLRNVDLGSLTPLK
ITRVIE----SEGIYDVSSTYYSYTL--KRVGMQAVLKPE----------------SIGDNTSFPTVHEK------ISQR
FGLEIGLFSTAGNYWA----GLLNNL--------EGPVLVLGTGAGGIQSMLASYNIPSV-GFD-LSSLIPPDVKSSGLF
YPPECSRHNNT------IGKYSD--------------LMFTKQVDILTQDGLAKVL------------FENSYSLVIWDL
EYSTH--------RDLFR-PFDLLYKAGYVG-LCFVKL-FLTQVELNHMTS------YLVS---IRRGFFQDVFQLSSRH
PNERTAPVA-----FKVNFDTRLSFPPDCP---------------HWFEVQLRW-----DGYPTILTNPY-NEYSQLIDL
MIG----------------------------------------SLTPYNSNLLDMLNLLREYY-------------AMMT
SSARGRLHSSDFIALVVG---------------TNLLSL-FLVV---SNEPLD--------TLGDLLLKYY---------
----TEGYQDSSLNHK---------TTIRSVGYE-QHV-----------------------VKTIPRLVHLK--------
----------QKYKL
>ALM62229_Soybean_leaf-associated_negative-stranded_RNA_virus_4
----------------------MTSIDEASEHDARDQSLLQRLARNLF-----GSEDDFEDDEVDDEGFG---AFRPDLV
AQSLKNPLIDTPLLKVQAVLEKRIPDPNVRSK-----------------AGHFRETRFVQWMKTTFPNCSYRPW------
--------TAETTVKLIIWIEENS------KGHEMASNTVPVSIWK--SFMKNWAGNV--TDDTFSVSDI----------
----DPLTKSAWNAW-------REI----QLAWNIRRADSMKGNPDPFTRS----IAGKTFLVTSKLVAFER--------
--------SEGVVAYGSSDMFLAVHDSLQARFGAHLALDILRGP--TFPEQLTHSLYIAQCKWQEQVILKYKNPGYEVAK
APESLWKCYSSRLAGGSY--EENDAYARMVAKTKHKETAIPLPESAI---------TGEFLTDRLDEIIRSVTDVTTAVE
MSGLIKNVGHPIIDPISSGLSTKTYGRARDKAIPSVR-NKCVYVACHLILKNYIAKEGKWPPLYFER-SSN-------VE
PSRLETLRNAAWLDLTDGAYPLEDWQHAQFGKFREFNYHEDYLPLIKDSSCAPPLSMLKNFYD--------------GKG
AKRS--MRRLLLRIIESDDIDTRKLVSDVS--QNIIDPDDLLILLYPKECEFKLS-ARMFCMLSLRLRLFFSIVSENTKE
GI------YPYLPYTSMVMSNAELQETLLKMTGPAGDE--------------TLFIEVDLSRWNLCFRDSHMKPLGERFD
AIFGVENVFGRAHEIFSKSLLCTLVPDSRVDALEDPV--DFSRE-------SDNCYPH---HEGGLEGIDQPGWTSKTIA
ELYWAMWGE-----KVRFKLLGQGDNQTLAIVRAPGDPEP-----------MSDFSNRIMAKIEKTFADMNHVAKPEEFV
NSTKQLTYGKVFYVS-----------GKCYPMTLKYASKISTVTSSDIVTFSDASGSIFSSSVGSAMNSRDPLRVWLLSM
IHANQFFTDCMKGDSFFGFGH--------TVNNL-------------TRSDDMMTLFLTIPSVLGGLPISTATNFICRNE
PDPLTSALAFLQCLDLPV------TSKYLMAL------TKDVLYSPKPKIETLIMDPFALPLISPVSPATLMHEAALPLV
RGA----ANRD----ISQLVSWSTSQESSLLREALVSTRPFFPVVLRDVYDVSALGKAEEL--QKMFTLTRTFIQAAKNH
--------PVETDMMSADQSFVSALSVRFHNALRQNKGS----------LPRRSSLKFAQELRTR-WGVE-------KGV
IQGIEAEHPLDHVATRT------KTGGSGVVA--------------------------QFVGDIANWVSK-RGPARIYLG
GKTQERRVKSGYEL--KPVPALSALKKLVLATTAGEMT--EDVWKVFRYVCSTR-----TPHTLENL---CTVMPRTGGG
VIAHRYDDMQSSGMIGPVGNLSHGAYIVFSSDRVEGISGGKVDYPVAFQQFFSYLSALGRQ--SLFSD-----DPSPDSI
IIPLSAV--DMEPLVQERLELT----KPVSLPALNTELERNRFCYVPEVEIILGTN-----MYRGRIVETSKALSRP---
-----ALFLAGAIITEQLASSLSRAKLEMTED----ERPTYAK--LDVAVFSA-----LGSKVIHTALTISGAWIATFNY
FRLMGDAP--TRYSSTSLVYRIARNLSNYM--TANVLKDPEA-----AEWINREDLFSVRGGVSG-FSMATEAYERNLAE
NILNLLFSPLLSGKNVEPILPAVGKGLDKV---MVARLFFSRALW-----------------------------------
--------------------------------------------IVSVQFSETREGT------AKRAFRE----------
--------------------------------------------------------------------------------
--------------------------------------------------------------------------------
--------------------------------------------------------------------------------
--------------------------------------------------------------------------------
--------------------------------------------------------------------------------
--------------------------------------------------------------------------------
--------------------------------------------------------------------------------
-------------------------------------------------------------ISRIPK-------------
---------------
>AXS76906_Botrytis_cinerea_mymonavirus_1
----------------------MY---------------ETIVEDDDFVI--DNLDDNTEE---YRN-------ITPLTP
EKHLSSPITTTLLERLHKILDTIAIDEKHIKL-------SGPFPPRVNAFTNYFRRYPHE--AYSSLKKYAYQFCSALDF
CAVRPQTLTAHDYPFLFSLTAETS-------YRLQTDFKLAKDIFA--QELDAYLFHM---SGLLNHKQINALREKLTPP
TTL-GLRVVTSARQV-------QLW----SDIVEKYRYNYAKNNQMRKLT-----IGPLRVILCDGFLLIKH--------
-------DVFTEWKLLTFEQLQMIQDCCLARHNVELALQFNF----HNGTKMLTQHVDSILRWQEDVLVKLGNDGYELVK
APESVFKAWINSLTNGDL--LTYSSYDRTLDKMRDKERDLQ---------------STYDLTGAMHRIVLTVTDLHDAAE
LFGLAKLSGHPTVDPYKSARSVRKEAQGRGRVLPFAM-KQTVRMFKHLTISGYLNKNGEWPPFFCE--PA---------L
DTTLRRLYLNRVTSLPIGCYPLNEIDSIIFGKFCEVDYSEDYLKFMDDKAICPGASEMSKFWF--------------NG-
QKDE--TRRLLQKTIELHHIDMIALIERFR--KGQFSEEELVIELTQKERELKIA-ARCFCKLTYNVRLFFTYTEWLLKK
QFM-----GHYMPQQTMTMSNTETKQRLYNLTRGAKAKN-------------RTFLEVDYSRWNLRMRHTTVDPIAEILN
DIFGLPGLFTQAHRFFERATVVMTDKHSLPAGADPDVPVTRWPV-------SDLVWRG--THEGGFEGIQQALWTTFTIA
MMYWVLYDQ-----NLAFIMAGQGDNQVFVLTFDESVED------------SAHQLRKLLAIMEVRCSFLNHTVKPEECI
DSQTVLTYSKDIYVD-----------GNHVLYNLKFAARSFRREEVDIPSLSTEISSISASAVACADNVYETPRAIFWKT
YQTLRFLSNRRSSKNYEPEHV--------SLSKL-------------LLNKKLLKFAILLPGSLGGLPTMSWTRFFIKGE
VDDLSWDVPAILTLAKEDPI----FGWDMALL------LEGNYTSSKPNLQQLILDPHSIPVERPKDLKRLVKDAIAQRL
PALT---KNEW----LYQLISDKDDAAGRSLMETLATARPFYPEIMHDIYALSPSGIRDAM--LARFTLTRTISNITGNP
--------NFSREILGANARLLDFVIKRYDAAALKRGVP----------VLPKTAYDTCIRLRKL-WGPD--------IE
HKNIGVYNPFDFKLKFA------DSSVPMISA--------------------------SSRCAGKSLTTE-IGPYPPNFG
THTRQKLGNHGITVI-SSSSTVADLKRLVVLFSELGST--PELDEILSRISIAR-----CPRTIRQL---ATILPTAYGG
TAAHRHAA-LNRSAFSILGSRTVPTHLNFCTDLAGKLSGGEFDYPVAFQEFTLVLTNIYQV--LTTYD----LLDVNASI
GFALTDD---YEPLPTEPVVCD----PPKIECN-WEVTTNNKLVYISNFQIAEQPD-----VPAVNQVPHVQSKNIP---
----PAVLVYNKLLAKYCSKRKLFSSTS--------VVNLPVD-LIDMKEFTH-----CPFLDLIAGTCYFIQTMSVYLT
ITEYTKDA---NVFLSATIRKMCNSCSGLL---TRMMLHPLFQG---TQQAKEAGVLCTPGQSGA-RAAAD-NFAGELYT
YTYLNISARSMLTKNIPLILFADYMSYGAT---ISEMHAYSLIAMQSYDPKKILVTGYQRSMLV----AARQGLYFSSRA
LTVALNFRATVHELA----------RGRRLRNEQGANSFDT---KFVLQYCNETPEE------AIRALRE------LPLD
ERRQITILDPPPLSF-GPTKGKCII---EDTSFDGSLRPTHTCSDTD--------ERNRRADRFLSLLV-----------
--RPLGVYSSAVSVWL----SIFKMYKK---SFIKKRVVSIGVGHGAVAASALMLSAYQVYGID-LRSSFPIITQREATY
IPPEVVETGMLA-----KFKWSN--------------FVSTCGGDVIQNADKLTDT--------------EAADTWVIDI
EQDFNE-------------LEPVLDHVPIGV-TLIVRF-ICCADWAMFAYD------AMNA-----TGCYNTSAV--RTT
HKQSYIMIC--------ENFRGYNKNAN---------YQRYAIT-SCSPWKSS----VIKDLKYSVRR-----VNHFLRP
VGE---------------------------------------SVKVISSHELLRISEKLRND--------------ALNS
PYADIREILNAKSIALSNVANFFL-------DLPTMVNVKERIH---LLSSDE----------QRLFAGWYSN-------
-------------------------TQLPLDEIS-YPL------------------------------------------
-------------LS
>AWY11040_Sclerotinia_sclerotiorum_negative-stranded_RNA_virus_7
----------------------MY---------------ETIVEDDDFVI--DNLDDNTEE---YRN-------ITPLTP
EKHLSSPITTTLLERLHKILDTIAIDEKHIKL-------SGPFPPRVNAFTNYFRRYPHE--AYSSLKKYAYQFCSALDF
CAVRPQTLTAHDYPFLFSLTAETS-------YRLQTDFKLAKDIFA--QELDAYLFHM---SGLLNHKQINALREKLTPP
TTL-GLRVVTSARQV-------QLW----SDIVEKYRYNYAKNNQMRKLT-----IGPLRVILCDGFLLIKH--------
-------DIFTEWKLLTFEQLQMIQDCCLARHNVELALQFNF----HNGTKMLTQHVDSILRWQEDVLVKLGNDGYELVK
APESVFKAWINSLTNGDL--LTYSSYDRTLDKMRDKERDLQ---------------STYDLTGAMHRIVLTVTDLHDAAE
LFGLAKLSGHPTVDPYKSARSVRKEAQGRGRVLPFAM-KQTVRMFKHLTISGYLNKNGEWPPFFCE--PA---------L
DTTLRRLYLNRVTSLPIGCYPLNEIDSIIFGKFCEVDYSEDYLKFMDDKAICPGASEMSKFWF--------------NG-
QKDE--TRRLLQKTIELHHIDMIALIERFR--KGQFNEEELVIELTQKERELKIA-ARCFCKLTYNVRLFFTYTEWLLKK
QFM-----GHYMPQQTMTMSNTETKQRLYNLTRGAKAKN-------------RTFLEVDYSRWNLRMRHTTVDPIAEILN
DIFGLPGLFTQAHRFFERATVVMTDKHSLPAGADPDVPVTRWPV-------SDLVWRG--THEGGFEGIQQALWTTFTIA
MMYWVLYDQ-----NLAFIMAGQGDNQVFVLTFDESVED------------SAHQLRKLLAIMEVRCSFLNHTVKPEECI
DSQTVLTYSKDIYVD-----------GNHVLYNLKFAARSFRREEVDIPSLSTEISSISASAVACADNVYETPRAIFWKT
YQTLRFLSNRRSSKNYEPEHV--------SLSKL-------------LLNKKLLKFAILLPGSLGGLPTMSWTRFFIKGE
VDDLSWDVPAILTLAKEDPI----FGWDMALL------LEGNYTSSKPNLQQLILDPHSIPVERPKDLKRLVKDAIAQRL
PALT---KNEW----LYQLISDKDDAAGRSLMETLATARPFYPEIMHDIYALSPSGIRDAM--LARFTLTRTISNITGNP
--------NFSREILGANARLLDFVIKRYDAAALKRGVP----------VLPKTAYDTCIRLRKL-WGPD--------IE
HKNIGVYNPFDFKLKFA------DSSVPMISA--------------------------SSRCAGKSLTTE-IGPYPPNFG
THTRQKLGNHGITVI-SSSSTVADLKRLVVLFSELGST--PELDEILSRISIAR-----CPRTIRQL---ATILPTAYGG
TAAHRHAA-LNRSAFSILGSRTVPTHLNFCTDLAGKLSGGEFDYPVAFQEFTLVLTNIYQV--LTTYD----LLDVNASI
GFALTDD---YEPLPTEPVVCD----PPKIECN-WEVTTNNKLVYISNFQIAEQPD-----VPAVNQVPHVQSKNIP---
----PAVLVYNKLLAKYCSIRKLFSSTS--------VVNLPVD-LIDMKEFTH-----CPFLDLIAGTCYFIQTMSVYLT
ITEYTKDA---NVFLSATIRKMCNSCSGLL---TRMMLHPLFQG---TQQAKEAGVLCTPGQSGA-RAAAD-NFAGELYT
YTYLNISARSMLTKNIPLILFADYMSYGAT---ISEMHAYSLIAMQSYDPKKILVTGYQRSMLV----AARQGLYFSSRA
LTVALNFRATVHELA----------RGRRLRNEQGANSFDT---KFVLQYCNETPEE------AIRALRE------LPLD
ERRQITILDPPPLSF-GPTKGKCII---EDTSFDGSLRPTHTCSDTD--------ERNRRADRFLSLLV-----------
--RPLGVYSSAVSVWL----SIFKMYKK---SFIKKRVVSIGVGHGAVAASALMLSAYQVYGID-LRSSFPIITQREATY
IPPEVVETGMLA-----KFKWSN--------------FVSTCGGDVIQNADKLTDT--------------EAADTWVIDI
EQDFNE-------------LEPVLDHVPIGV-TLIVRF-ICCADWAMFAYD------AMNA-----TGCYNTSAV--RTT
HKQSYIMIC--------ENFRGYNKNAN---------YQRYAIT-SCSPWKSS----VIKDLKYSVRR-----VNHFLRP
VGE---------------------------------------SVKVISSHELLRISEKLRND--------------ALNS
PYADIREILNAKSIALSNVANFFL-------DLPTMVNVKERIH---LLSSDE----------QRLFAGWYSN-------
-------------------------TQLPLDEIS-YPL------------------------------------------
-------------LS
>QDB75012_Penicillium_cairnsense_negative-stranded_RNA_virus_1
----------------------MD---------------FNTFEDD-L-----VFEATLED-N-QEV-------RETLVP
EKHLDSPILVSLLERLQLIMDKVCKRNPNIRS-------TQLDIRRHNCVHLFFKGDPVD--SFSNIRSQMMQYSNALDF
CIKKPKILEATDYPLLYSLMDQSF-------YRLRSDMRLAAELFE--KEVDDYLRYT---ADVLSPQSVKAAKDRLMKN
LSIPRTDVVESGKRA-------QLW----STIVDEYRRLYKKHRPLRKLT-----FGPLRVVICDGFILLKH--------
-------DQLDTWRLASFEQLQMIQDCCLARHNLMLALQFQF----HNGTEELRVHVSDIISWQETVLTTCGNDGFELVK
APEAIFKTWINSLTGGDL--LGYSSYHRTLDKMREKQTKIG---------------QTRDLIGELDRIVQRVDNIYDAAE
LFGLAKMSGHPSVYAHRSADSVRKEAEPKGTIQPFAV-RQMERMFKHLTLSGYLNEHSAWPDLICP--PA---------R
DTQLRRHYLNQVTTLPLGSYPLSDLDAIRFGKFVNYDYSEDYLKFLDDKAICPGATEMSKFWF--------------DG-
NRKE--SRRLLQKILSMEHFDTVAMVERLR--QGKFTSEEMVVELTQKERELKVA-ARCFCKLPFEVRTFFTSTEYNLKE
QFM-----SKYMPQQTMTMSNTETKTRLYNLVKTAKRRD-------------RTLLEVDFSRWNLRWRQETVHPISSILE
DIFGLPGVFSQAHPFFEKATIVMTDKHTLPLGATPSLPVTQWPV-------SSLVWRG--THLGGFEGIQQALWTACTIA
MMYWVLHDQ-----NLAFNMAGQGDNQIFAITFTDDGTP------------PADRLRKLLSVMEVRCALLNHEVKPDECI
DSQTVLTYSKDVYVE-----------GVHILYNLKFASRSFRRDEIDIPSLSGEVAAVSAISMACADSVYETFRAVHWRT
LHTLRLFSYRYKCPFTKVEHS--------SLGRI-------------LSEPLLSEFVLRVPGSLGGLPVMQWTRYFMKGE
VDDLSWDIPAIRL--SRNRL----LNWDLRNV------IDGKYTPTHPNLSQLVLDPHSLPLERPRDRKKMIKDAIADRI
LDHT---KNKW----IREIFSRSDNSTDLSLMETLTEARPFYPEIMSDVYSLSPSGVKDAL--LSRFTMTRTVAGMTGNQ
--------KFVTDIMAGNAQLLRFLLTRFDAARAMKGLP----------SLPNTCYGICKELRRL-WGPS--------VE
HRNVGVYNPLDFKLQFF------DPAQPMISA-------------------------SSRADPGETLISS-IGPYPPNFG
TKTKQKVSDHGFKII-TSSSTVSDLRRLVLIYSELGYD--PSLGRVLSEITLAR-----SPYTIDQL---ATVLPTSFGG
TAAHRHSS-INSVAFSILGSRTVPTHLNFCSDIAGKLSGGEFDYPVAFQEYYLTLTNLFQN--LSSLA----GLSPNAAI
GFKLSDD---YEELPTNSVVC-----DTKRRVK-WSPKQDNALCYIGKMEAREVPH-----VPQSSQVPHIHPDLIK---
----PAALVYNRLLSKYASRRRLFTSTS--------SVNLPIE-VLDMKEFNH-----CPLSELIRGTSFFISAMAVYVA
VLEFKKDA---SVVLNETIARISRGCSALL---ARMMLHPSFST---SQFALENGVISEPGISGA-RAAAD-NLTGELIH
RVYDSLNGREFLSYNIPFVLFADYSTTAAL---PIEIHCMFKMAISSFDIRKVVLTNRQLLAIQ----TAKNSLLGRVNM
LYRVLSVVSATNQVL-------------RNLPKQKTVAVDA---PVKLQYCNATPEE------AIRSLRS------LPFD
ARLQSTDSVNRIKALQVLSSCRIRF---EYTDREGSLIPQHQCPPAT--------YDQLEKERVLNLLF-----------
--RPYHGKSSAISVWG----PILARHRT---LIKAKNCMSIGVGHGAVAGTALNEGCTHVYGID-LRSSFPAITQRELTY
VPPEVIRSARSK-----SFSWSR--------------FVSQTGGDVVRYASSLISA--------------ERPNTIILDI
EQSFTD-------------TLTVIKHLPYPC-GLMVRV-HCCIEQLRYMID------AIRP-----TAVYCTTS---RIH
HTGSFVLVV--------ERLELVNGLAN---------YERVSIE-SLTTWSRC----CEKSTKFSLYS-----MNEFIRP
FGH---------------------------------------SLKLLSATEVRRVSELIKRD--------------GLNS
NDAKRQTDLLDISDNLDRGADIFL-------SLPKLEF--DALL---SLRSDI----------RRVVCCWIAN-------
-------------------------TGFDLTETL-NEL------------------------------------------
------------KLT
>QHD64779_Plasmopara_viticola_associated_mymonavirus_1
----------------------MD---------------FFEVPEN-F-----DFDASVEP---TTA-------YQPQVP
EKHLDSPILISLLERLQDLMSKVLAANKDLKP-------CQYDIRRIHAIHLYLKKYPLE--GFSSIRQPLCQYSAALDY
CLKPPVILEARTYPYLFSLSAHAP-------YRLHSDYKIAREIFD--LEIRAYANQL---EDVLGEKGRDEFIGRYAFE
AMF-STEVVTSSSRA-------QLW----SDIVERYRKEYKSRGDRIKYT-----IGPVRFICCDGFLLLKT--------
-------DDLESWQLLTYEQLQMIQDCCIARHNVELSVFFKF----HNGSAYLRHHVQEILDWQESILLAYGNKGYELVK
APEAVFKAHLNSLTQGDL--LSYSSYDRTIDKMKKKEAKDD---------------PSTPLINRLHRIVQRVDSIYDAAE
LFGLTKLSGHPCVYAELSMESVRKEAEPAGTILPFAV-RQMERMFKHISLSGYINEHQGWPPFTCP--PA---------L
NSTLRRHYVNRVTTLPLGSYPLTDLDSIIFGKWIEYDYSEDYLKFLDDKAICPGAAEMAKFWF--------------SD-
PREE--PRRLLEKILKLKHFDTRDMVEKLR--RGKFDPDEYVIELTQKERELKCA-ARCFCKLPFRVRTFFTSTEYNLKE
QFM-----KKYIPQQTMTMSNTETKTRMYNLVKNAKQKD-------------RTLLEVDFSRWNLRWRRQTVDGVSAILE
DIFGLPGVFSQAHQFFQKATTVMTDKNKLPRYADPTKPVTSWRE-------CELVSRG--KHLGGFEGIQQALWTLCTIA
MMYWVLHDQ-----NVSFLMAGQGDNQIFALTFNATTES------------TADQLRRLLGTMEARCKLLNHEVKPDECI
DSSTVLTYSKDIYVE-----------GNHILYNLKFSSRTFKRDEIDMPSLSTEIASISACSMACADSVYDTPKAIFWKT
FQTLRFLSQRYRSENYEAERG--------ALNAI-------------LGNKDKLKFAMLVPGSLGGLPVMSWTRFFMKGE
VDDLSWDVPAVLKLGKLWRP----LLTDLANV------LDGKFTPKNPRLSQLILDPTSIPIERPKDLKRLVKDAVATKL
PSIT---ENVW----IANIFNDQATEAGETLLQTLSSTRPFYPKIMSDIYALSPSGVRDAL--LSRFTMTRTINSVTGNP
--------NFSSEIATANANLLRFVEMRYTRALERKSVN----------VVASTAYDNCKKLREL-WGPD--------VQ
HVCIGVYNPFDFQLDYH------TATKPMISA-------------------------FSRCEDTSTLHGS-LGIYPPNFG
TKTRQKVSDHGFKII-TSSSTVADLKTLILTASELGSH--PTLLTLLNEICRAR-----SPWSILQL---MPILPTAFGG
TAAHRHQD-INRAAFSLLGSRTVPTHLNFSSDTAGVLSGGEFDYPIAFQEFYLTLTNIFQV--LSFNS----LISNNAGI
GFVMTDT---YEPIPDEPVHA-----TETSSIQ-WKMQPSNKLVYVSELMVKEIPE-----VPSPSMIPHKKADELD---
----ELSLLYNYFLCYILRKQRQLARPF--------QVNLPVD-ILDLKEYSH-----ATLHVMEKAITLAIQSAAIYTA
VNEYTSGA---HVFLNSLIYKLCQAVSGPF---VRLFTHKQSQS---ANYVVEKAILMHPGASGA-TSAAD-NFSGYLYD
RAVLSLRSRELPLTAPYLILFEDYKLSGYR---QAECHWTAMLACCTSDIGKVTLTGYQRLQLS----LARTSSVKNADT
LHQILHLRSIAHLLL----------EQRQSFLAKSTKSEATL--SPVCYFCPMIERE------AIRGLRT------KPLE
TRMYRVKRDCPQLSL-IRNPGRVVF---KTKVQEGHLMPDHVCEITH--------PTERVRDNFMCKLF-----------
--RPYGMYSTALDVWL----TIFAKYKK---TFEAAEVTAIGVGHGASTTASLLLGARHAYGVD-LRESFPKITQREANY
VPPEVIDHGLIN-----DFTWDK--------------LVSTKGGNILDADETDFTR-------------FATRDIVILDV
ELGIRT-------------ILPVLHRLQATR-AVFVRI-LACDEWLRYCID------AFNA-----EEVYCTSAV--RTT
HKRSYILYR--------AGTRPATTLGN---------SMRVEIV-EELPYRTA----TKKSMKRMLQI-----FNLKLAP
LGV---------------------------------------SLTFLSAAEILKCVADLNRR--------------ALNT
PERQTAYNLNKAAIQLSAIVTAFR-------DPNTISL--DFLL---LLEPTY----------RTLLAQWLAN-------
-------------------------SATPLTALA----------------------------------------------
--------------L
>ATP75709_Fusarium_graminearum_negative-stranded_RNA_virus_1
----------------------MD-----------------------F-----SELFDPGD-E-GPV-------RSSAAA
EKHLRSPILASLLNRIREFASEVMIEQEKDRG---GAGVKYIPREVSHLIQKVARKSSKF--SYSSLPRLVEPWLKDLPL
VSQVPEIVTPDVYPDLFSRTLGST-------IALEESWKEAFELYH--KELDAFAKWG-----ELPEIKTYIEKE-RNHV
PIL-SKSTYLSYEQY-------RYW----DLIVERYRFQKKNEKFGANPFK----VGDSRFFFYDGFIMEQIGVPILET-
KEGRVVKRRAPERRLYTFEQIQMLQDSCLARFNAYLAINNQM----HNSAEDMESLLTRLLKWQESVLRIYGNLGYELVK
GPESVAKAYLTKITNGDV--MDVGSFERTVNKLKTKERKLAKKQHSENPPSGLRGLAKTPLTDELAQIIVDSSDIWSCAE
LFGCTKLSGHPFVYAEVSAESVRSEGCPQANYDLLAI-TEHHRHFMHIVLERYLSKHKTWPPFFKNQHPK---------E
GTKLRHLYDHDVKHVPKGSYPLSDWDDVEFGKFMEFDFSPDYLDMIDDKAICPGASKSAGFWY--------------KN-
EPGS--YRRLLEALIKKKDIDTVAIVERMR--KGMFYLEERIIELTQKEREFKTS-ARCFCKLVFEVRIFFVLTEANLKR
FMGGDTGDNGYMPQQTMTMSNSKLRKRLYDLTSNKKRSN-------------TCLVEVDFTRWNLRWRAASVNRIARSLE
KIFGLIGVFSQAHTFFASSTVVLTDKHSCPEGVKSGMPAHLWPE-------SDLVWRN---HVGGFEGIQQTLWTVCTIA
MMYYALSEE-----DCSFQMAGQGDNQVFYVSFDLSRTT------------LKDALSKFLNNMERRCERLNHEVKPEECV
DSTTVLTYGKEIYVN-----------GVHVLYSLKFSSRAFARLDNSIPSLSKEIAGVVANSVAVSGTLRNTFRAVWWKF
IQVLLLLRRRMNSPIYVAEKP--------AIKRL--------------LESRVSRETLLIPGSLGGLPMMPWTRYFSKGE
TDDVSFDVAATYYLSKSVSL----IRNYMSLL------IQGEFTAREVDQANLINDPHSIPIERPNDASHLVADIVGKEL
PKIV---INND----LKPLVQPSLKNKGESFKRELLKMKPLYPEIASDLFALTPAGLYQKT--VKRFSMTRTIEKIVPGT
--------DVSSEILSANCRQLKVLLSRVAGSSKAIGY------------AHPKPYEAAEKLREL-WGVE--------LK
NSSIGIYTPFDFELCRY------SPRYPTIS---------------------------AHAKYGTRLLDE-HGSCPPNFG
TQTKQKVSDHGYRIV-NCNSTMRDLKQAALIYSELQAD--PSTKPFVEAIVSAR-----SPWNLTQL---IPLFPTVYGG
TAVHRHAA--SRHSFAMLGSCSLSTHVTLSSDNAGILSGGEDDYPVIFQTIFLTLTNLYQL--ISAQD-----IDSPNSI
AVRIPDV---LSQIDSQPVTVP----NSLDVPT-WPALRGNRLAWVEEMFASEVPT-----VPDPELIRRIYDIEND---
-----VDLIYSYLESEVAPNLSSTKVWD--------GIMQPRD-IFDFKEISR-----VDPYDVEQALCWCAITEIFNEV
LSYDVGEA--VTGHLSSILKRVVTILAGMW---VRIRLHPMFAE---SNYNHRRHISLQPGVNGY-RRPVE-YMASYLRR
EIKTVLEDKTTIS-IPRLVLFANWKETTQT---TASRRLVLLHI--LALYPTVDLGKLKECVQL----SKPPSALLQKDP
ASYLHVSTRTISRKV----------RHLDYQLP-----------YSECRFLNMSSKE------AMRLLRS------RSER
DNPKSI----RKPEFKISNHGFLKW---KTIPMSGIMRPPPDVS------------RISDSSRLRVLAR-----------
--RVVGPYSPLYSDWN----VVLSNIVRR-EKIQDVTSHLFGVGRGATARVMCELDIRCV-GYD-LLSSFPDLAHRSAGY
KPPELQYTDRGN-----LFTWSS--------------HTFLKDGNVMENDLDISIE-------------PYDEVISVVDL
DLPYSQ-------------VLDLISRLPPRS-KCVARI-KGSELEIRYCLS------VLNP-----SDVIALTN---DNG
EIKDTVFII--------KSVQAI-GLGN---------YETIEFS-KRQELTYT------YNRADTLMQ-----LWNVYPE
LTR---------------------------------------YLEIRESDSLDLVREKLLDI--------------RDGS
P--GPEDVLNCTRLILRD----------------------------------------------IRPKDIPVG-------
-------------------------RYFRIKAVL-DRI-----------------------IK-----------------
---------------
>ALM62220_Soybean_leaf-associated_negative-stranded_RNA_virus_1
----------------------MD-----------------------F-----SELFDPGD-E-GPV-------RSSAAA
EKHLRSPILASLLNRIREFASEVMIEQEKDRG---GAGVKYIPREVSHLIQKVARKSSKF--SYSSLPRLVEPWLKDLPL
VSQVPEIVTPDVYPDLFSRTLGST-------IALEESWKEAFELYH--KELDAFAKWG-----ELPEIKTYIEKE-RNHV
PIL-SKSTYLSYEQY-------RYW----DLIVERYRFQKKNEKFGANPFK----VGDSRFFFYDGFIMEQIGVPILET-
KEGRVVKRRAPERRLYTFEQIQMLQDSCLARFNAYLAINNQM----HNSAEDMESLLTRLLKWQESVLRIYGNLGYELVK
GPESVAKAYLTKITDGDV--MDVGSFERTVNKLKTKERKLAKKRHSDNPPSGLRGLAKTPLTDELAQIIVDSSDIWSCAE
LFGCTKLSGHPFVYAEVSAESVRSEGCPQANYDLLAI-TEHHRHFMHIVLERYLSKHKTWPPFFKNQHPK---------E
GTKLRHLYDHDVKHVPKGSYPLSDWDDVEFGKFMEFDFSPDYLDMIDDKAICPGASKSAGFWY--------------KN-
EPGS--YRRLLEALIKKKDIDTVAIVERMR--KGMFYLEERIIELTQKEREFKTS-ARCFCKLVFEVRIFFVLTEANLKR
FMGGDTGDNGYMPQQTMTMSNSKLRKRLYDLTSNKKRSN-------------TCLVEVDFTRWNLRWRAASVNRIARSLE
KIFGLIGVFSQAHTFFASSTVVLTDKHSCPEGVKSGMPAHLWPE-------SDLVWRN---HVGGFEGIQQTLWTVCTIA
MMYYALSEE-----DCSFQMAGQGDNQVFYVSFDLSRTT------------LKDALSKFLNNMERRCERLNHEVKPEECV
DSTTVLTYGKEIYVN-----------GVHVLYSLKFSSRAFARLDNSIPSLSKEIAGVVANSVAVSGTLRNTFRAVWWKF
IQVLLLLRRRMNSPIYVAEKP--------AIKRL--------------LESRVSRETLLIPGSLGGLPMMPWTRYFSKGE
TDDVSFDVAATYYLSKSVSL----IRNYMSLL------IQGEFTAREVDQANLINDPHSIPIERPNDASHLVADIVGKEL
PKIV---INSD----LKPLVQPSLKNKGESFKRELLKMKPLYPEIASDLFALTPAGLYQKT--VKRFSMTRTIEKIVPGT
--------DVSSEILSANCLQLKVLLSRVAGSSKAIGY------------AHPKPYEAAEKLREL-WGVE--------LK
NSSIGIYTPFDFELCRY------SPRYPTIS---------------------------AHAKYGTRLLDE-HGSCPPNFG
TQTKQKVSDHGYRIV-NCNSTMRDLKQAALIYSELQAD--PSTKPFVEAIVSAR-----SPWNLTQL---IPLFPTVYGG
TAVHRHAA--SRHSFAMLGSCSLSTHVTLSSDNAGILSGGEDDYPVIFQTIFLTLTNLYQL--ISAQD-----IDSPNSI
AIRIPDV---LSQIDSQPVTVP----NSLDVPT-WPALRGNRLAWVEEMFASEVPT-----IPDPELIRRIYDIEND---
-----VDLIYSYLESEVAPNLSSTKVWD--------GIMQPRD-IFDFKEISR-----VDPYDVEQALCWCAITEIFNEV
LSYDVGEA--VTGHLSSILKRVVTILAGMW---VRIRLHPMFAE---SNYNHRRHISLQPGTNGY-RRPVE-YMASYLRR
EIKTILEDKTTIS-IPRLVLFANWKETTQT---TASRRLVLLHI--LALYPTVDLGKLKECVQL----SKPPSALLQRDP
ASYLHVSTRTISRKV----------RHLDYQLP-----------YSECRFLNMSSKE------AMRLLRS------RSER
DNPKSI----RKPEFKISNHGFLKW---KTIPMSGIMRPPPDVS------------RISDSSRLRVLAR-----------
--RVVGPYSPLYSDWN----VVLSNIIRR-EKIQDVTSHLFGVGRGATARVMCELDIRCV-GYD-LLSSFPDLAHRSAGY
KPPELQYTDRGN-----LFTWSS--------------HTFLKDGNVMENDLDISIE-------------PYDEVISVVDL
DLPYSQ-------------VLDLISRLPPRS-KCMARI-KGSELEIRYCLS------VLNP-----SDVIALTN---DNG
EIKDTVFII--------KSVQAI-GLGN---------YETVEFS-KRQELTYT------YNRADTLMQ-----LWNVYPE
LTR---------------------------------------YLEIRESDSLILVKEKLLDI--------------RDGS
P--GPEDVLNRTRLILRD----------------------------------------------IRPKDIPVG-------
-------------------------RYFRIKAVL-DRI-----------------------IK-----------------
---------------
>QHD64785_Plasmopara_viticola_associated_mononega_virus_2
----------------------MD-----------------------F-----SDLFDDDDSS-SQS-------RSKAAA
EKHLRSPILASLLARIQKLLLAVMDAKGKESM---SDKKRFIPVQFEHILSKICRYSVEH--SYSGLQRLVEPLIRDLPL
VSSPPLIKYPDTYPELFHRTLGLK-------SDLDESWKHANELYE--DELQAFGSWA-----KLPEFQQFVSKE-KTRS
THL-SKQAYHYYEAY-------RYW----DSIVERYRYRKKNDNFGSDPLI----LGDSRFFFYDGFLMEQIGIQTCEK-
KDGKIVRRIPPKRYLYSYEQLQMIQDTCLARFNAFLAISNEM----HNGSRDTEILVTRILQWQEDVLTKYGNKGYELVK
APEAIAKAYLTKITGGDV--LKTGSFERTADKIRDKERKFSKEHL-------------TPLTDTLLSIINDTKDLWTCAE
IFGCTKLSGHPFVYAEISAESVQSEGCPQAKYDILAI-NDYHNHFKHLVLTRYLSKHKVWPPFSKNMQPT---------E
GTKLHYFWKNEVTHLAEKSYPLTDWRDVEFGKFMEFDYSPDYLDMIDDKAICPGASKAAGFWF--------------QS-
DTTS--YRRLLESLIKTRDVDTYAIVERMR--RGLFSMEERIIELTQKEREFKTS-ARCFCKLVFEVRLFFVLTEANLKR
FMGGDAGDNGYMPQQTMTMSNSKLKKRLYDLTSNKKRDN-------------TCLVEVDFTRWNLRWRAASVNPISRSLE
RIFGLQGVFSQAHNFFSSSTVVLTDKHTLPPGVKKNMPAHLWPN-------SKLVWRN---HVGGFEGIQQTLWTICTTA
MMYYSLRDE-----NCSFQMAGQGDNQVFYISFDLKNNT------------LQRALTTLLKNMEYNCQRLNHEVKPEECV
DSTTVLTYGKEIYAE-----------GVHILYSLKFSSRAFARLDNTVPSLQKEVAGIVANSVAVAGTLKNTFRANWWKY
IQVLLLLRRRLHSSVYASEHS--------GLKRL--------------LKSRESRRSLLIPGSLGGLPMMPWTRFFSKGE
TDDLSFDVAATYYLSKNVPL----IRNYMALL------LCGEFTPREVDQRNLINDPHSIPIERPNDASHLISDSISKTL
PNIV---VNKD----IKQLVDPSLRGSGESYKDLLLKFDPLYPEIIADLFDLTPAGLYQKT--IKRFSMTRTIEKICPGT
--------DFSRQIEQANCLFLKVFLNRLVQSSKTIGL------------MHPTPFEAASQLREL-WKLN--------LQ
NSSIGIYTPFEFELGHY------NSRRPTIS---------------------------ARIRTNTNLLNT-HGLSPPNFG
TKTMQKTTDHGYKIV-NCNSTMRDLKNTILMYSELQGD--TTIRPYIDSIIQSR-----SPWNTDQL---TPLFPSVYGG
TAVHRHAS--SRHKFAMLGSCSVPTHIILSSDEAGILSGGEEDYPVVFQTLYLTLSNCFQL--LASTN-----LSLPTSL
SYYIPDS---LVPINNTPVTVP----KNLKLPT-WPELTGNRLAWVEEMFASEVPL-----IPDKDLVPHIKTIGNE---
-----TDMIYSYIETEISPNLSTMKVWD--------GILQPKD-IFDFKEISR-----INPYQIEDALIWACITESFNNF
LSYDTTKC--TVKLLKEITNRTTMILSGMW---VRVRLHPSFSN---SDYNQKRNLVLQPGEIGY-KRPVE-FICSVFKK
KMKNVLENKTTLE-IPRLILFSDWKENTKY---LARRRLVLSHI--SVLYPNIDVETLKDAITK----SSPPSTLLERDP
ASYLHASTRRISRKI----------QSFDYVLP-----------SLECQYINMKASE------AMRLFRE------RDVI
RMPKSI----TTHEPKYSSHGIIRY---TINTMSGTLQPDWNLY------------TIQDEDRMRILKR-----------
--RTIGMHSPLYSDWN----AVLCHLFRT-NQVDAKEVHLLGVGRGATARAFSILNMECI-GYD-LLDTFPSIAQRSSSY
KPPEIMAGGNPN-----IFHWSN--------------HTFIKDGDVLHDDLDVITS---------------NHALSVIDL
DIPVNI-------------LIQVLKRLPLKR-PVICRA-YGSPEQLRYLIS------VLHP-----KKIYCLCLS-SSTN
EPTDIICYI--------DQLEAI-GEGN---------YESVVIT-KLDEISYT------YEDTELIHQ-----MWSVYPE
LAK---------------------------------------YLELQLTDSIEELRHALFDI--------------KKYG
W-KSSAPVERECYKVLNQ----------------------------------------------LHSEELPLG-------
-------------------------RYLRYRSLL-ENI-----------------------LK-----------------
---------------
>QDB75013_Alternaria_tenuissima_negative-stranded_RNA_virus_1
MSY------------------TLD-----------------------L-----EELYGEHT---HGR-------RAEAPA
EKHLRSPILASLLERVRDTVQLVISESEKREK------KHWVTGMYRNHLRSIFSSSVA---SYGNIQNIVSPFIRDHVG
ISAAPEILYPEQYPVWFSRTLGLT-------KQLDSAFSDALELYR--AEVDAYAAWG-----TIPEIQKFCEQE-RTWN
KRL-SKITYQYYENY-------RYW----DYMVERYRATKLKKDFGEHTVV----RDNIRFRFYDGFIVEQHGEPTPIY-
EKGKIVRKTAPKRWMYTFEQMQMLQDTCLARFNAFLAINVDM----HNASSDISALLLRLITWQERILTEYGNKGYELVK
GPESVAKSYLTTITSGDV--LETSSFERTVEKLSLKEKKLSGSFS-------------SPLTDELVQIVEETKDLWTCAE
IFGCTKLSGHPFVYANISAASVREEGCSDPTYDLAAI-AEMHCQFKKMVLERYLQKHKVWPKFLSRCEPR---------P
DTQLHHLWTQGVIIVPPTAYPSTDFLNVEFGKFMEFDYSPDYLDMIDDKAICPGGKEASGFWF--------------PR-
NATK--SRRLLESLIKTPDIDTLKIVERMR--KGNFYLDERIIELTQKEREFKTS-ARCFCKLTFEVRLFFVLTEANLKR
FMGGDSGDNGYMPQQTMTMSSQKLRKRLYDLTINTHRPN-------------SCLVELDFTRWNLRWRAASVNPISRTLE
RIFGLPGVFSQAHNFFASSTIVLTDKHSLPTGITPGLPAHKWPV-------SDLVWRN---HTGGFEGIQQTLWTICTVS
MMYYAMKDE-----NCSFQMAGQGDNQVFHLTFNTKRDD------------LSVLLDKYLKNVERACARLNHEVKPEECV
DSKTVLTYGKEIYVK-----------GVHIMYSLKFSSRAFARLDHSIPSLTKEISGVVSNSIAVSGTLKNSFRAILWKF
LQVLLLLHRRRSSPINRIEWN--------AIDKL--------------LNKKVARQTLLIPGSLGGLPMMPWTRYFSRGE
TDDLSFDTAATYYLSRGVPL----IKNYMYLL------RMGEFTPHEIDATNLINDPHSIPVDRPDDASHLVADAVGRAL
PNIV---KNRD----LKPLVLPALRAKGEEYKKFLLGLQPLHPEIVSDLFKITPAGLYEKT--VKRFSMTRTIEKIAPSQ
--------NVSEKIVAANAKFLGLLLSRVAMSTREVGQ------------AHPPPFETAQQLRDM-WKLG--------LK
NSSIGIYTPFDFPVGHM------TRKKFVVS---------------------------AAVDPDADLFGE-PGVSPPNFG
TTTSQKKSEHGYRIA-NCNSTIRDLKSAILMYSELQGD--SSITPTVESIINAR-----SPWTLSQL---LPLFPTVYGG
TAVHRHAA--SRHNFAMLGSCSVPTHVSLSSDNAGILSGGEFDYPVVFQTLFLTLTNIYQL--LESSG-----IRKPSSI
AYHIPNE---LCTIDTSPSKSI----NIPKKIQ-WPKLNGNRLAWTDQLFASEVPL-----VPNPDIVPHTTYPLNK---
-----LDLVYSYLETKVSVLTDSMRVWD--------GILSPLD-IFDFKEISR-----VDPVVVEQALSWTLITDVLHEF
LHRREEDM--TIGTLDTILRRRSMIYAGMW---VRIRLHPMFSE---SSYNQSRQVCLQVGREGY-KRPVE-YMASKMRN
VTKNLISRDYGAT-RPTLILFNNWKESSKY---LSTRRLILAHT--IATYPHFSWKQLRDEINR----GMPPKELLDRDP
VTALLSATRPISKTL----------YGREYHIP-----------EMKSVYINASPEE------AMRSLRT------NRSQ
IDKALP----RNRGINISNHGMVEY---ETTYTYGTRIPQTTQN------------TLPDDVRIRVLMR-----------
--RTIGISSPLYSDWN----AVISVLNAYLPEPSTSTIHLFGVGRGATARVFTELGFVCI-GYD-LRTTFPTVAQRDASY
KPPELLYSNNPQ-----NFAWSD--------------HTHLTNGDIRHGDLDIEHD---------------EHSLAVIDL
DLPVAD-------------VVEIVHRISTNS-LRIVRI-KGNDEEVRYGLS------SLRP-----AKVISLVT---NGS
SPVDVVLVI--------PRDVAA-GYGN---------PDAIRYR-KINELTYR------NKTREYLEQ-----LWNTSPT
IAR---------------------------------------HLGIEVSDDIDDVSNQLREI--------------YTTN
D-RELTGTDIVIHSILHR----------------------------------------------RCPSDYAHG-------
-------------------------RYMRIYAVL-HNI-----------------------MNNI---------------
---------------
>ALM62227_Soybean_leaf-associated_negative-stranded_RNA_virus_2
MAR-------------------LD-----------------------F-------LVDDGDSP-SNA-------RSYAPP
EKHLQSPITSSLLDRLLELYREIIADNAKLTSG--TNKIPSIPANVTHTLNSICRKNVEY--SYSNLERVARPFLEDLVN
TAKPPKILTPDLYPRWFKRTITSS-------QSLLESLKEAETLYK--SEVKAYNTWA-----ALPEMDQMLQKE-SDLT
VSP-QEDTYRRYECY-------RHW----DLVVERYRSKKKQKKFGRDHFL----LAGVKYYFYDGYIMEQHGNPTKIHD
SDGKVIRRIAPDRYIYTFEQLQMIQDALLARFNAFLAIDAGM----HNGNTDTRDYLARLLIWQEKVLVAHGNLGYELVK
GPESVAKSYLTSLSQGDV--MPISSFVRTVAKLQEKEKKLSKTDK-------------HDLTDELVSIITSCTDYGTTAE
LFGCTKLSGHPFVYANISAASVRDEGCPLGNVNYPAV-MEYHRHFKHMVLERYLEKHKVWPPFSERNKPR---------A
GTRLSDLWTREVHKINDNSYELTDWDNVEFGKFMEFDYSPDYLDMIDDKAICPGAQYASDFWF--------------KS-
QQNS--PRRLLESLIKRKEIDTVAIVDRMR--KGRFFLDERIIELTQKEREFKTS-ARCFCKLTFEVRLCFILTEANLKR
FMGGESGDNGYLPQQTMTMSNSKMRKRLYDMTSSAIRHN-------------SCVVEVDFSRWNLRWRGYTVNPISRTLE
KIFGLPGVFSQAHPFFQSATVVLTDKHTLPRGVKSGVHASLWPE-------SDLVWRN---HRGGFEGIQQTLWTICTLS
MMYFSLRDE-----NCSFKMAGQGDNQVFYLTFNKGVNN------------ISPLLLKLLTSIERECERLNHEVKPEECI
DSRTVLTYGKEIYIS-----------GVHVLYSLKFSSRAFARADYSTPSLTKEVASIVANSISVAGTLNNTFRAVWWKH
IQVLLLLRRRLSSPLYRREHN--------GIKRL--------------LLNENSRNLLLIPGSLGGLPMMPWTRYFSKGE
TDDVSFDCAATYYLSRHVPI----IRNYISLL------LEGEFLPAKVDITNLINDPHSIPIDRPNDATHLIAAAVGKAL
PSAV---KNVD----IHQLVSPALRTSGEKYKEILTSMRPLHPVVASDLFELTPAGLYNKT--VKRFSMTRTIERIVPGL
--------DLTDEISQASARILSVLLDRMVKSARHRGR------------QHPRPFQTASLLRAQ-WNCD--------LK
NSSVGIYTPFDFELGYF------TTRKPTIS---------------------------AFVSPDSKLMQT-CGKLPPNFG
TTTRQKISDHGYRIA-NCNSTMRDLKSAIMIYSELQGD--DSIKPMIDSIVQAR-----SPWCTEQL---LPIFPSQYGG
SQVHRHAA--NKHHFGVLGSCSVSTHITLSSDRSGILSGGELDYPVVFQTLYLTLNNIFQN--LSIAR-----VDIPSSL
AYIIPHT---LESIDDSPSLFP----TTIVPPK-WPSLDKNRLAYVDDMFATEVPT-----IPDRNMIPHILRPSSA---
-----TSLIFSYLDAVVSPSMDSFRAWD--------GILSARD-IFDFKEISR-----VNPYHVETAFKWILIVDTYHEI
LGSIIAGK---EANMTSVLNRRSLIYAGAW---VRIRLHPMFSN---TDYNKIRRIALQPGKDGY-KRPVE-YMATFLRR
VARETLDNRDTSS-LPNLILFNNWKDTTAL---AAKRRMITSHL--LATYPEVDIESLSNSIML----SMPPKEMRSRDP
ATFMFIATRPRSRRI----------AHRDYELP-----------EVPCCYLNLSPEE------SMRQLRS------NNPE
LEPMRT----TMPRPRVTNYGLVSY---TDIGLGGTLKPIPTNE------------YLRLEDRLRTLRR-----------
--RKVGKFSPLFSDWN----AVLLHIRNV-LPSCISEVHILGVGRGALARFFASVNMEMV-GYD-LQHMLPVVAHRSSSY
KPPELLASNNSH-----LFRWSD--------------HTYTTNGDVLEGRLDFTGG---------------PNQMCVIDL
DVNLDK-------------LLAVLARLPVAS-RLIARF-AGSSDEIRYLIS------ILRP-----EKIYCLLL---VDH
LPRDVIMYV--------GSSPSV-GSGN---------YESISYN-KLHELTYT------YVSNELSDQ-----FWDMQHS
IAR---------------------------------------TERILVDDSIESIADFLRQL--------------RSLA
S-RQVADKHAYLWDILNT----------------------------------------------DITTTPLIG-------
-------------------------KKLRVYAIC-RNI-----------------------LDLVPAV------------
---------------
>QMP84020_Cryphonectria_parasitica_sclerotimonavirus_1
----------------------MD-----------------------A-----STIFDDDD-S-PRA-------RASAPA
EKHLQSPILSSLLDRLISLYGAVISDSSRNRFN--DKKIACIPSDSSLLLHKICRSQSEY--SYANLERIALPYFECLAG
TTQSPKILTPDLYPECFSRSIATR-------SIIDSCLEQSKELYR--EEIKAFKTWA-----KTEELQRIAEIE-EQAD
FNL-RKDTYELYESY-------RYW----DLVVERYRARKQQSRFGKDPLK----IKDSTFFFFDGFVMEQRGEVQVIRN
EEGRVVKRIAPTRYIITYEQLQMIQDALLARFNSFLALDAGM----HNGTRSLKRYLKELLQWQENVLVAYGNKGYDLVK
GPESVTKSYLTSLSDGDV--MPVSSFVRTVVKLREKELKLSSGKS-------------HALVDRLVEIIEQCDNYNDTAE
LFGCTKLSGHPFVYASISALSVKEEGCPSGNIDLIAI-RDHHNHFKQMVLARFLEKHQVWPPFAPNKSPK---------E
GTRLHDLWKRHMHHLTSNAYPVDDLTDVEFGKFMEFDYSPDYLDMIDDKAINPGAQHASDFWH--------------KQ-
PTPV--SRRLLENLIQKPDIDTVEIVDRMR--HGLFHPNERIIELTQKEREFKTS-ARCFCKLTFEVRLFFVLTETNLKR
FMGGDSGDNGYLPQQTMTMSNTKMRKRLYDMTSGKIREN-------------SCIVEIDFSRWNLRWRASTVNPISRTLE
NIFGLPGVFSQAHNFFTSSTIVLTDKHTRPPGVRAGLHASLWPE-------SDLVWRN---HLGGFEGIQQTLWTICTLA
MMYFALRNE-----NCSFKMAGQGDNQVFHLTFNKTTCT------------LSSLLLDLLKSIERECERLNHEVKPEECI
DSMTVLTYGKEIYIR-----------GVHVLYSLKFSSRAFARADYTTPSLTKEIASIVANSVAVSGTLNNSLRAIWWKH
IQCILLLNRRLSSPIYSDEHS--------GIKRL--------------LKNRNSRSLLLIPGSLGGLPMMPWTRYFSKGE
TDDLSFDCAATYYLSKNNRV----IRNYMSLL------LKGDFTSRKVDVTNLINDPHSIPIDRPNDASHLISDAVATRL
PEIV---KNKD----LRQLVSPTLRVNGEKFKELLVEMRPLHPDIVSDLFALTPAGLYNKT--VKRFSMTRTIEKLVPGL
--------NLSHKISQASALILSVLLNRIVSATKHEGI------------SHPPPFETASRLRTM-WGCD--------IK
NSSVGIYTPFDFEIGPF------SARKATIS---------------------------ASVIPSAQILTT-CGESPPNFG
TVTRQKLSSHGYRIV-NCNSTMRDLKQAVVIYSELQAD--STISPIVDSVVTAR-----SPWSLSQL---TAIFPSVYGG
TAVHRHAA--SKHHFSMLGSCSIPTHLTFSSDRAGILSGGELDYPVVFQTLFLTLSNLYQN--IAASG-----VKLPTNI
AYYIPDT---LNAIDTEPTVSR----KPYPSIQ-WPNLSNNRLAFVNKMFASEVPT-----VPDPQLIPHITRASNS---
-----IDLIYSYLDCVVSSELDKSRLWD--------PITSARD-IFEFKEISR-----VNPYDVEEAIEWAIITDIFYEA
LGNSGTNQ---EQLLKKALKRRSVLYAGAW---VRVRLHPMFSD---SEYNHRRQIAMIPGSNGY-KRPVE-YIASIFRR
DARHLLQTQGGGS-IPKLILFDNWKSTSVL---SAKRRITLSHV--LATYPSIARDELIRSIYS----VLPPKELLDNDP
ATAIHVATRPTSRRI----------ANRDYDLP-----------EVPCRFFNASPEE------AMRSLRD------RRPA
DIKAEV----SNKVLNIRNHGILKY---TSILEHGSLMPEDESL------------PVSALTRIRTLRR-----------
--RKLGCYSPLFSDWL----AVLTHLRHE-FTDKDGLFHLFGVGRGANARVLCQEGFRSL-GYD-LQSSFPVIPHRSSSY
VPPEVALSGRPE-----LFSWSD--------------HTYNTDGNVLEGNLDLQEE---------------DESIALVDM
DMKFSS-------------LVTFLARLPIGR-KTLVRH-RGTTDQVKYLIS------LLCP-----DKIYVLVA---EDQ
EPRDVVLYM--------RNLQPI-GSGN---------YKSIEIT-SCSEIQYH------TMTTELVQQ-----FWNCEYK
VAR---------------------------------------HNGLEYEEKVEAVAAFLDQL--------------TKSV
R-RSLVPSEQDLFDVLHRG-----------------------------------------------DIHTLTG-------
-------------------------KQLRTLAIC-KNI-----------------------LEFLPV-------------
---------------
>AJT39503_Sclerotinia_sclerotiorum_negative-stranded_RNA_virus_3
----------------------MN-----------------------F-----SEAFEFDS-V-RER-------RSAAPA
EKHLRSPILSSLMDRLRLLYDEILHYKEQNRFA--KSKFPYIKSDVPLIIKNICKHNVLH--SYSGLERVATPWLLDLIG
TSTAPQIVTPDQYPDLFTRTLIAR-------ESLKTSLAESSELYR--SELCAFKKWG-----TLPEVQTFIENE-EKFI
PEA-KEDTYLHYESY-------RYW----DFLVEKYRQRKQKKQFGKQGLT----IKDSIFFFYDGFVMEQIGFSKMIT-
DENGKPKKLAPIRRLYSFEQLQMIQDVCLARFNAFLALDANM----HNSNQQLREFLRKLLLWQEAVLKMYGNKGYELVK
GPESVTKSYLTSLTQGDV--LPLSSFVRTCAKLQEKEKKLSKTNE-------------CPLTSQLIELIESTNDISIVTE
LFGCTKMSGHPFVYAEISSISVKKEACPTGNLDLLAI-RDYHAHFKRLVLDRYLKKNQVWPAFTDKDGPK---------K
NTKLYNLWKSGITKINDASYPLSDLYDVEFPKFMEFDYSPDYLDMIDDKAICPGADKSSGFWF--------------KQ-
SGES--YRRLLESLIKRADVDTFQIVERMR--KGKFHIDERIVELTQKEREFKTS-ARCFCKLTFEVRLFFVLTETNLKR
FMGGDSGDNGYLPQQTMTMTNTKLKKRLYDLTAVNNRTN-------------TCLVEVDFSRWNLRWRACSVNPISRSLE
KIFGLPGVFSQAHSFFTQSTIVMTDKNTLPPGVTPNSHASTWPE-------SNLVWRN---HLGGFEGIQQTLWTICTLA
MMYYAIQDE-----QCSFQMAGQGDNQVFFLSFNTKKQS------------LSLALQSFLYSVERRCERLNHEVKPEECI
DSRTVLTYGKEIYIR-----------GVHTMYSLKFSSRAFSRLDYTIPSLSKEISGVVANSVAVAGTLHNSFRAVWWKH
IQVILLLRRRLASPLYSLEHK--------GILRL--------------LRSATSRKVLLIPGSLGGLPMMPWTRYFSKGE
SDDLSFDVAATYYLSQTEPI----VRNYMWLL------RTQEFVPHKIDATNLINDPHSIPIEKPNDASHLISNAVSKAL
PGIV---NNKD----IKQLISNDLRQQGENYKSLLTKMKPLHPQIAADLFELTPAGLYNKT--IKRFSMTRTLEKIIPGI
--------NFIDKISQANSTILSVLLDRWVLAAKKSGG------------RHPPPFDMATELRTH-WNLG--------LD
NTSIGVYTPFDFEIGYF------KPGIPLIS---------------------------ATTENRKDILTT-CGRAPPNFG
TSTKQKLSDHGYRIV-STNSTMKDLKNAVLTYSELQGD--LSLKPLFQSIISSR-----SPWTLEKL---IPIFPESIGG
TAVHRHKS--TSHVFSVLGSSSVPTHIIFSSDQAGILSGGDADYPVVFQTLYMTLTNLYQI--LSTGN-----TILPPNI
CYYIPSQ---LREINTSVSKIPS---EQAIEIK-WPDLTSNKLAWVGEIFASEIPE-----IPLPSVIPHISSPPSD---
-----LDLIYSYIESCVSSSADQKKPYD--------GILGTAD-IFDFKEISR-----VDPNIVEHAICWNIITDAYYAI
FVSNSPDK--SLPLFKKILKTKATYYSGEW---VRIRLHPMFST---THYNQHRRINLQPTQSGY-KRPVD-YMATQLLR
MAHTLLSTRGMSS-IPRLILFSNWKESSAR---LGRRRLILAHA--IATYPIQSLTNLRKSVLS----IEPPMELLKQDP
ATYISVVTRKISRKI----------SNLEYTLP-----------DMPCLFLHRTDKE------AMRMLRD------REKY
RDKKNT----ITHPLKFSNHGICKV---EYTEHYGSLEPNDIVLKQ----------DRSIMDRLRILHR-----------
--RTVGIYSPLYSDWN----AIFEILFDR-GLSKQRKFHVIGVGRGATSRALVDRHVGVI-GYD-LISSFPSISHRSASY
KPPELIMSANTE-----NFSWSN--------------HTYSDDGDVLKGELDCFKE---------------LRPMLVIDL
DISFQR-------------LKTLLLRLPIDS-EVIIRY-VGHEDEIRCLIS------MIHP-----TLIISLCI---SDN
KVSDIVLYA--------TQLGSI-GTGN---------YQSVEFR-TKNEINYS------YGSTELVSQ-----FWNVEPN
VSR---------------------------------------HFQLDVTDTVLSLRTKLSAL--------------YEAR
R-TEVSEIYTHLWDIMHT----------------------------------------------NLTNTNMTG-------
-------------------------KDLRCRAVC-DNI-----------------------FKYDN--------------
---------------
>AWY11025_Sclerotinia_sclerotiorum_negative-stranded_RNA_virus_3-A
----------------------MN-----------------------F-----SEAFEFDS-V-RER-------RSAAPA
EKHLRSPILSSLMDRLRLLYDEILHYKEHNRFA--KSNFPYIKSDVPVIIRNICKHNMLH--SYSGLERVATPWLLDLIG
TSTAPQIVTPDQYPDLFTRTLIAR-------ESLKTSLAESSELYR--SELCAFKKWG-----TLPEVQTFIENE-EKFI
PEA-KEDTYLHYESY-------RYW----DFLVEKYRQRKQKKQFGKQGLT----INDSIFFFYDGFVMEQIGFSKMIT-
DENGKPKKLAPIRRLYSFEQLQMIQDVCLARFNAFLALDANM----HNSNQQLREFLRKLLLWQEAVLKKYGNKGYELVK
GPESVTKSYLTSLTQGDV--LPLSSFVRTCAKLQEKEKKLSKTNE-------------CPLTSQLIELIESTNDISIVTE
LFGCTKMSGHPFVYAEISSISVKKEACPTGNLDLLAI-RDYHAHFKRLVLDRYLKKNQVWPAFTDKDGPK---------K
NTKLYNLWKSGITKINDASYPLSDLYDVEFPKFMEFDYSPDYLDMIDDKAICPGADKSSGFWF--------------KQ-
SGES--YRRLLESLIKRADVDTFQIVERMR--KGKFHIDERIVELTQKEREFKTS-ARCFCKLTFEVRLFFVLTETNLKR
FMGGDSGDNGYLPQQTMTMTNTKLKKRLYDLTAVNNRTN-------------TCLVEVDFSRWNLRWRACSVNPISRSLE
KIFGLPGVFSQAHSFFTQSTIVMTDKNTLPPGVTPNSHASTWPE-------SNLVWRN---HLGGFEGIQQTLWTICTLA
MMYYAIQDE-----QCSFQMAGQGDNQVFFLSFNTKKQS------------LSLALQSFLYSVERRCERLNHEVKPEECI
DSRTVLTYGKEIYIR-----------GVHTMYSLKFSSRAFSRLDYTIPSLSKEISGVVANSVAVAGTLHNSFRAVWWKH
IQVILLLRRRLASPLYSLEHK--------GILRL--------------LRSATSRKVLLIPGSLGGLPMMPWTRYFSKGE
SDDLSFDVAATYYLSQTEPI----VRNYMWLL------RTQEFVPHKIDATNLINDPHSIPIEKPNDASHLISNAVSKAL
PGIV---NNKD----IKQLISNDLRQQGENYKSLLTKMKPLHPQIAADLFELTPAGLYNKT--IKRFSMTRTIEKIIPGI
--------NFIDRISQANSTILSVLLDRWVLAAKKPGG------------RHPPPFEMATELRTH-WNLG--------LD
NTSIGVYTPFDFEIGYF------KPGIPLIS---------------------------ATTENRKDILTT-CGRAPPNFG
TSTKQKLSDHGYRIV-STNSTMKDLKNAVLTYSELQGD--PSLKPLFQSIISSR-----SPWTLEKL---IPIFPESIGG
TAVHRHKS--TSHVFSVLGSSSVPTHIIFSSDQAGILSGGDADYPVVFQTLYMTLTNLYQI--LSTGN-----TILPPNI
CYYIPSQ---LREINTSVSKIPS---EQAIEIK-WPDLTSNKLAWVGEIFASEIPE-----IPLPSVIPHISSPTSD---
-----LDLIYSYIESCVSSSADQKKPYD--------GILGTAD-IFDFKEISR-----VDPNIVEQAICWNIITDAYYAI
FVSNSPDK--SLPLFKKILKTKATYYSGEW---VRIRLHPMFST---TQYNQHRRINLQPTQSGY-KRPVD-YMATQLLR
MAHTLLSTRGMSS-IPRLILFSNWKESSAR---LGRRRLILAHA--IATYPIQSLTSLRKSVLS----IEPPTELLKQDP
ATYISVVTRKISRKI----------SNLEYTLP-----------DMPCLFLHRTDKE------AMRMLRD------RGKF
QDKKDT----ITHPLKFSNHGICKV---EYSEHYGSLEPNDVVLKQ----------ERSISDRLRILRR-----------
--RTIGIYSPLYSDWN----AIFEILFNR-GLDKQRKFHVIGVGRGATSRALVDRHVGVI-GYD-LISSFPSISHRSASY
KPPELIMSANTE-----NFSWSN--------------HTYSDDGDVLKGELDCFDE---------------IRPMLVIDL
DISFQK-------------LKTLLLRLPIDS-EVIVRY-VGNEDEIRCLIS------MIHP-----TIIISLCI---SDN
KVSDIVLYA--------TQFGSI-GRGN---------YQSVRFQ-TKNEINYS------YGSTELVSQ-----FWNVEPN
ISR---------------------------------------HFQLDVTDTVLSLRTKLSAL--------------YEAR
R-TEVSEIYTHLWDIMHT----------------------------------------------NLTDTNMTG-------
-------------------------KDLRCRAIC-DNI-----------------------FTYDT--------------
---------------
>AHW76811_Sclerotinia_sclerotiorum_negative-stranded_RNA_virus_1_
----------------------MN-----------------------F-----SEAFEFDS-I-RER-------RSAAPA
EKHLRSPILSSLMDRLRLLYNEVLHYKEKTRFP--QSKFPYIKSDVPQIVKAICKHNLIH--SYSGLERVATPWLFDLIG
TSTSPYIVTPDQYPELFTRTLISR-------ESLKISLAESSELYR--SELCAFKKWG-----TLPEVQNFIENE-EKFI
PEA-KEDTYLHYESY-------RYW----DFLVEKYRQRKQKKQFGKQGLT----IGESIFFFYDGFIMEQIGFSTMVT-
DENGKPKKIAPIRRMYSFEQLQMIQDVCLARFNAFLALDANM----HNSNQQLRTFLKKLLLWQEAVLKEYGNKGYELVK
GPESVTKSYLTSLTQGDV--LPLSSFVRTCAKLQEKERKLSKTKT-------------CPLTSQLIDLIESTNDISIVTE
LFGCTKMSGHPFVYAETSSISVKQEACPTGNLDLLAI-RDYHAHFKRLVLDRYLKKNLVWPAFTDKDGPK---------K
NTKLYNLWKSGITKINDSSYPLSDLYDVEFPKFMEFDYSPDYLDMIDDKAICPGADKSSGFWF--------------KQ-
SGES--YRRLLESLIKRADVDTFQIVERMR--KGKFHIDERIVELTQKEREFKTS-ARCFCKLTFEVRLFFVLTETNLKR
FMGGDSGDNGYLPQQTMTMTNTKLKKRLYDLTAINNRDN-------------TCLVEVDFSRWNLRWRACSVNPISRSLE
KIFGLPGVFSQAHSFFSQSTIVMTDKNTLPPGVTPNSHASTWPE-------SDLVWRN---HLGGFEGIQQTLWTICTLA
MMYYAIQDE-----QCSFQMAGQGDNQVFFLSFNTKKQS------------LSLALQSFLYSVERRCERLNHEVKPEECI
DSRTVLTYGKEIYIR-----------GVHTMYSLKFSSRAFSRLDYTIPSLSKEISGVVANSVAVAGTLHNSFRAVWWKH
IQVILLLRRRLASPLYALEHR--------GLSRL--------------LRSTTSRKVLLIPGSLGGLPMMPWTRYFSKGE
SDDLSFDVAATYYLSQTEPI----VKNYMWLL------RTQEFVPHKIDATNLINDPHSIPIDKPNDASHLISNAVSKAL
PSLV---NNKD----IKQLISNDLRQQGENYKLLLTKMKPLHPQIAADLFELTPAGLYNKT--IKRFSMTRTIEKIIPGI
--------NFIDRISQANSTILSVLLDRWVLAAKKPGG------------RHPVPFEMATELRTH-WNLG--------LD
NTSIGVYTPFDFEIGYF------KPGIPLIS---------------------------ATTSTRKDILTT-CGNAPPNFG
TSTKQKLSDHGYRIV-STNSTMKDLKNAVLTYSELQGD--PSLKPLFQSIISAR-----SPWTLEKL---IPIFPESIGG
TAVHRHKS--TSHVFSVLGSSSVPTHIIFSSDQAGILSGGDADYPVVFQTLYMTLTNLYQI--LSTTD-----KLLPPNM
CYYIPNK---LREINTSISKIPP---EQLTEIK-WPDLTANKLAWVGEIFASEIPE-----IPLPSVIPHILSPSSD---
-----LDLIYSYIESCISPGADQKKPYD--------GILGTVD-IFDFKEISR-----IDPITVEHAICWNIITDAYYSI
FVSNAPDK--SLPLFKKILKTKATYYSGEW---VRIRLHPMFEN---SQYNQLRRINLQPTRSGY-KRPVD-YMATQLIR
MAHTLLSTRGMSS-IPRLILFSNWRESSAR---LGRRRLILAHA--IATYPMQSLTSLRRSVLS----IEPPTELLKQDP
ATYISIVTRKISRKI----------SNLEYTLP-----------DMPCLFLHRTDKE------AMRMLRD------RPRY
EDKKET----VNHALKFANHGICKV---DYSNYYGALEPTDPPIHN----------ERNSNDRLRILRR-----------
--RTIGIYSPLYSDWN----AIFEILFER-GLRRQQKFHVLGVGRGATSRALVDRHVGVV-GYD-LISSLPSISHRSASY
KPPELIMSANTG-----NFSWSN--------------HTYMDDGDVLKGHLDCFDE---------------SKPLLVIDL
DISFQL-------------LKTLMLRLPIDS-EIILRY-VGSEDEIKCLIS------MIRP-----TLVFSLCV---SEN
QVSDVVLYT--------TQLGSL-GNGN---------YQSIEFK-TKNEINYS------YASTELVSQ-----FWNVEPN
ISR---------------------------------------HFQLDVTDTVLSLRSKLKSL--------------YDAR
R-TEVSEVYIHLWDIMHA----------------------------------------------SLNPISLTG-------
-------------------------KDLRCRAIC-DNI-----------------------FKYDS--------------
---------------
>AWY11008_Sclerotinia_sclerotiorum_negative-stranded_RNA_virus_1-A
----------------------MN-----------------------F-----SEAFEFDS-I-RER-------RSAAPA
EKHLRSPILSSLMDRLRLLYNEVLHYKEKTRFP--QSKFPYIKSDVPQIIKTICKHNLIH--SYSGLERVATPWILDLIG
TSTSPHIVTPDQYPELFTRTLISR-------KSLKISLAESSELYR--SELCAFKKWG-----TLPEVQNFIENE-EKFI
PEA-KEDTYLHYESY-------RYW----DFLVEKYRQRKQKKQFGKQGLT----IGESIFFFYDGFIMEQIGFSTMVT-
DENGKPKKIAPIRRMYSFEQLQMIQDVCLARFNAFLALDANM----HNSNQQLRTFLKKLLLWQEAVLKEYGNKGYELVK
GPESVTKSYLTSLTQGDV--LPLSSFVRTCAKLQEKERKLSKTKT-------------CPLTSQLIDLIESTNDISIVTE
LFGCTKMSGHPFVYAETSSISVKQEACPTGNLDLLAI-RDYHAHFKRLVLDRYLKKNLVWPAFTDKDGPK---------K
NTKLYNLWKSGITKINDSSYPLSDLYEVEFPKFMEFDYSPDYLDMIDDKAICPGADKSSGFWF--------------KQ-
SGES--YRRLLESLIKRADVDTFQIVERMR--KGKFHIDERIVELTQKEREFKTS-ARCFCKLTFEVRLFFVLTETNLKR
FMGGDSGDNGYLPQQTMTMTNTKLKKRLYDLTAINNRDN-------------TCLVEVDFSRWNLRWRACSVNPISRSLE
KIFGLPGVFSQAHSFFSQSTIVMTDKNTLPPGVTPNSHASTWPE-------SDLVWRN---HLGGFEGIQQTLWTICTLA
MMYYAIQDE-----QCSFQMAGQGDNQVFFLSFNTKKQS------------LSLALQSFLYSVERRCERLNHEVKPEECI
DSRTVLTYGKEIYIR-----------GVHTMYSLKFSSRAFSRLDYTIPSLSKEISGVVANSVAVAGTLHNSFRAVWWKH
IQVILLLRRRLASPLYALEHK--------GLSRL--------------LRSTTSRKVLLIPGSLGGLPMMPWTRYFSKGE
SDDLSFDVAATYYLSQTEPI----VKNYMWLL------RTQEFVPHKIDATNLINDPHSIPIDKPNDASHLISNAVSKAL
PSLV---NNKD----IKQLISNDLRQQGENYKLLLTKMKPLHPQIAADLFELTPAGLYNKT--IKRFSMTRTIEKIIPGI
--------NFIDRISQANSTILSVLLDRWVLAAKKPGG------------RHPAPFEMATELRTQ-WNLG--------LD
NTSIGVYTPFDFEIGYF------KPGIPLIS---------------------------ATTSTRKDILTT-CGNAPPNFG
TSTKQKLSDHGYRIV-STNSTMKDLKNAVLTYSELQGD--PSLKPLFQSIISAR-----SPWTLEKL---IPIFPESIGG
TAVHRHKS--TSHVFSVLGSSSVPTHIIFSSDQAGILSGGDADYPVVFQTLYMTLTNLYQI--LSTTD-----KILPPNM
CYYIPNK---LREINTSISKIPP---EQLTEIK-WPDLTANKLAWVGEIFASEIPE-----IPLPSVIPHILSPSSD---
-----LDLIYSYIESCISPGADQKKPYD--------GILGTVD-IFDFKEISR-----IDPITVEHAICWNIITDAYYSI
FVSKAPDK--SLPLFKKILKTKATYYSGEW---VRIRLHPMFEN---SQYNQLRRINLQPTRSGY-KRPVD-YMATQLIR
MAHTLLSTRGMSS-IPRLILFSNWRESSAR---LGRRRLILAHA--IATYPMQSLTSLRKSVLS----IEPPTELLKQDP
ATYISIVTRKISRKI----------SNLEYTLP-----------DMPCLFLHRTDKE------AMRMLRD------RPRY
EDKKET----VNHPLKFANHGICKV---DYSNYYGALEPTDPPTRN----------ERNSNDRLRILRR-----------
--RTIGIYSPLYSDWN----AIFEILFER-GLRRQQKFHVLGVGRGATSRALVDRHVGVV-GYD-LISSFPSISHRSASY
KPPELIMSANTG-----NFSWSN--------------HTYMDDGDVLKGHLDCFDE---------------SKPLLVIDL
DISFQL-------------LKTLMLRLPIDS-EIILRY-VGSEDEIKCLIS------MIRP-----TLVFSLCV---SEN
QVSDVVLYT--------TQLGSL-GNGN---------YQSIEFK-TKNEINYS------YASTELVSQ-----FWNVEPN
ISR---------------------------------------HFQL----------------------------------
------EVYIHLWDIMHA----------------------------------------------SLNPISLTG-------
-------------------------KDLRCRAIC-DNI-----------------------FKYDS--------------
---------------
>QIC52850_Apple_virus_B
----------------------MF--------------------------------------------------------
SFHLGEPILDKNISEILSLEECPLEFSDRRTP----------HEYKNAATSRVSDATVALWYEARKKRSVVRIN------
--------MPETYSMWFHSRSCSA----PHLERARNACGVVNSFNR--HGLSTINASL--SERGLEDALPTDITI-----
----SRHASEYYEKY-------YYW----RTLLCLASRKCGGTLPRYPMRTSV--EGDEWIFSQAGYIMLTD--------
----------TGAEFFTPEQITMIADVLQSRYQVMVALDNGIGRDHQVSIEEQRDAILRQLKWQEAVLDAYGNKGYELVK
APEAIYKTRLSTLSGGVC--TTPSDEDAMYAKYREKELKLA---------------RATPQVDALQSDASKVRTLKTAVE
LFGLIKLSGHPVINPRQGGASYRVNAQGRDKSWLSTS-RQVESACKWLVLKGYLAQHGTWPPLKVE--PR---------Q
GTRLGDLWKRRVTLFSLRDFSLEDLVEVKFGAWEKFDYSDDYRSLLDDKSIGGYKSSLPDFFA--------------GR-
LPPS--RRRLLLRMKDRESFVMRDIYDTIS--RDRIPEEWKLVCLYPKEREFKLA-PRCFAMLCEEMRSALANNEHNVA-
TV------LKLISEQTMTKSRVEEDMYFYRMTAPANAEL-----------IERIYLEIDLTGWNQFWRRFLVEGASHILE
DIFGTHNHFSWIHKFFEECLIALRVSGYEPTKNDK----GEYDD-------PNLAWKN---HLGGFEGLAQKLWTFITLG
AIQVAMADF-----DVEFSLAGQGDNQVLAIWWKKGEHN------------AASLAEKILDRIKTVFERINHEVKVEECQ
RSQTVLTFSKKVWIN-----------GVAYSTELKASSRLYDSDVADEPSLTKGCSNISSGTIMASSLSRNPLKYSVLSV
LHRATWLLEATSGGGLWPR--------------------------YRNKIDRMMIPLLVLPAALGGTATDMLPSYVLRGQ
SDVLSSTVGWILRAARESQG---EIRDFLLGLLAAIESKDAQVVRRKPSPVALLLDPQSLPLRKAGSLAMRTSRALGSSL
TSS----VNRD----FADLGAVLGD--RERLLEALAATRPLYPAIMSDIFSASLPGATEKV--AALFVNSRSIRQLVSSL
GDEDEDDEEATVSIQGAVAADIDADIDWVELCVSASRRYTQ--------PVALKQYQLCEAMRTH-WGL---------GP
LIGVTTVSPFDKEI---------GPLVPGVG---------------------------ASAAGGSASARQ-RGRYRPYLG
YATKQKRTDRGFEVA-SDSSVTNDLRSLVLMTSQIRPD--RNMLTLLERIATSR-----GPYSLDYL---LGHMPVVSGG
IPAHRHDN-LKRANFYLNVPVEWASNAKITADRANK--KLKDDYPYVVQEHLLAAIAFGTM--RAELG----TKDNVVAC
FIDVDLE--GVRPLPDIPVTLD----SVPPQLQ--RARPTNRLLFAGDLEIREKRPDWPT-QWAETLVEKRPSTKRE---
----CKSLLASFCASILLTSAEGRLAIDASK-----IRGFEAD--IDMQESRA-----IGIEAAVDAAALAVTLAAAKGT
LDTALREPKKTRAVRSELILRFAGVLAPFF---RRIIFDCDDDT---IKSKWRLSLVLTPTSNA--RTVNG-ILTSLIAS
RAIRTDMIDRALS---MRWLVPADFLLSAN---LFIVGWLQLLVLKHTISFTASLR------------TFRLMRDAMFST
DTRMSNIIASISSIA----------AEHCDVMYTRLLTAEN---SPPVACYSVTRAD------MLRPLRM------CPPT
PFVHPA----WN--IDVVACKYSKLV--AGPRASAGMIPRDNLPPLAA--------RRSLADDIAEHAK-----------
--RRGGIVSSMSSVAL----SFLKAN-----DVLGKKVLIVGSGEGGIAFACQLLGAKKIVVHD-LNATLPDVEHAYAVF
GSPESDAHGVVEP----PIERSE--------------VSVGTSGDVYNEAIRNKLL-------------GDPYDCYILDV
QPTPR--------RDWLR-LASEINARSEGA-VVYHRT-LLDRDELEIYGA------SIAA-----SCPGATVCSVSEGD
NTRSRVVRF--------VTTQVAILERHAHPQPDP--APPRSYS-KIDDLPYR--------TRRVLTS-----YPLLIPE
FEE-----------------------------------------------SLESFTGKVETL------------TSDMLG
Q-RRGATTFGERRRALVT-----------------LVIC-RFLSRLGIEHPDR---------QRAMLEEWN---------
----PEGEIAIGKG----------TWTLEMEEIE---------------------------LRVLKKRIGHLIAG-----
---------------
>AJP67524_Barley_yellow_striate_mosaic_virus
----------------------MD-----------------------------LLEDDVKR-------------RMRGLG
DFHLRSAIVPIEINSLRAGIGRARELRAFRRI--------------MQYHPNVFCGDPAS--TLAQILRTSSSG------
-----ELKSILMFKETVELIKAEY-------KGMGFLTSNQDPMER--LLMLLMKVKG--------------I-------
----RSRYASSKIAY-------QRLLMCANAMNSQRSYSVFQLDTDVVPGAPSLTVNGLTVGVWGEFITISS--------
--------ADNPISLFSLDVLRMIVDKLTERDNVIISSFIGEKI--FPHIYPKVDVITQVFDLFDNWLYYKGNSGYRLMK
TYEALVTGTILKRDKSNYH-NSEDFLENTIAGLEQDEQE-----------------VARKFVHILDD---SKPSPHHLTQ
IMGLFRLWGHPQVDAKKGVEKVRTIGTKKKYISEHAS-QIAGRKFKEIFFSEYFRKNRVYPACIVEE------------D
CWLNEFIVQNLGINLKDPRYHLSDWDCVEPRETFSIPTTFNLSMIVSDTAISPTREEIFSCQE--------------KGI
PPMDPFIRRGVLKWMKDGLIDCDSLLKGINSCQTGLDKDNRIIGLYPKEREMNPT-ARMFALMSLKMRSYVVITENMLSE
NI------LPHVPGITMTYSMLDLAKEMIKSTRSQGKQGDF---------SRTFCINMDFEKWNLNMRKEATYYTFLEIG
RLFGLPQLYNRTYDIFRNSLIYLADGSYTPKLDDNLD--SLEKD-------QNLCYTD---HIGGFEGLRQKGWTIFTVV
LIAHVCDQL-----GIQYRLMGQGDNQVLMVTIHSKHARLNGIDSPGSKNEIAGKLQMLLRSLQDTFSEVGLPLKPLETW
VSDTYFSYGKMPIYK-----------GVPLCSSLKRISRIFYFSNEDLMTIDNALGAVTANSQAAVMADIHPAIPYFIAK
WQHLQCLSVFSRYHPLVGEPMMEHEGTVKFQMKLDKGEKWESESDQIFSRETLLMIYASVPKTLGGLNIATYFDMILRGY
SDPPMKDYQFLNLLTEGSTG---QLRQGLVNW-------RRVLLSPSVDYLHLLQDPTSLNILCPPNSNTMIKRMIHSTI
EGID---SNSEFSGWFKELIGISSEKKMDGIVEKLTSGEEINARLNHDIMGATLFGYSDAI--ASKVDKTVTLSRMTVAQ
Q-------DVVGSLVAGEQRVWRYLMWRSNYRGGEVR-------------ISRCPSKQIRYLRDKGWK----------KK
VIGISTPYPFHFIGGIEDTDRT-DSYVEVVVN--------------------------DLVLSHPDLLQTASGSSLPYLG
SVTKEKLHNTAARAAYGTEPLITRPLRLLRTIGWFIDEN-SNLAKSIENLLRAV-----TDLDPSEV----IVIPEHVKG
SMMHRYVDMALKHGSLWMPSFGPPSHLSISTNYFAEYAKGSKNVTLHFQALLGLIQYSVIN--KCMSG----EPRKILRF
YRTCPDC---ITPVDEPKEDIA----EILSDKE-IPSRPDNPYLFVKKEKIALIHKRELDNYESITVIHKPFIIKYPHV-
----GRRFLTEVLSVRTANAILYQTSLEDSG-------------VLDISGVSRTIFLKLDIQAFFLTIAKMIWIGASSTA
RVASGDIYPSWAYMKDSLIRRVWEAPSSA----FTILSGLYLWEENINEMVRYSWAVMPLTYPATPSSVCI-AAKNSLIR
FMGRVENVSIASSWLVSPLIKVD----------PGILLKSNLLFY--RGKIRSECNSCVTVGMSC---------------
KIRSSSDWSEIAKIKCK------SGHSVFTMKGWKLLKRLVLDIETLADNVPTAPRK------TLPRADRK-FPLVAPYG
ITHELA----NQSTF-------------SGASEVSYQMPGEEF-------------LLRPKDDYSDKYE-----------
----YALPTKAIYRVF-EGVSEVPEF------KNFGSILVLGDGFGYSSLVCKMINPDAKIISWTLIDPSSGIQHCLRLS
RPPTHYMSNMQIDNS----------------------PTIEYPSDVSDPKFKEALK---------EVVEKRKVDLVLSEV
ELLYS--------GVEMTELDMVLQYWESGVQHVLHKFQFQTFTQVRDLIE------SVRS----LYGSWKIFISGTVNF
KSGEFWLKMW------DRRDDPISKSKLTYNSTIL-LYDTLRLN-HENMLLVSP-GGYCSDLNKHLDAT---FLKGYREQ
MLDIW------------------------------------FQDASIIHWRAKDFTQMYYALRTG------KRPAHVLDT
QGNTVYYLHADMSEKIFE---------------RLLTLA-LSLL---KSESRF---------IGILDLPWKLKWEKSQET
VSVRSKYKWAPALVQEG--------NVLISDRVR-SNIIRYL--PCVSAVR----REMGVSYETVPKRIRFCPPGKNTKM
LRFDITKGASFTTPY
>CBY88606_Eggplant_mottled_dwarf_virus_G
----------------------MD--------------------ETDW----EDRQEDWYD-ARDDSDWGVCSDDIHEGG
DYHLQSALKCIDDYRASHIFVKEENRMMKLIG------------DMGTMLNNISCMQFLW--AIATLKTPLNQN------
--------CIIRDLQRMDLMSIDTQKI-GTLVEAECDVLYNGRLFQNTSIKNHVSNSL--LMNKLSHPCLSD--------
----TVRILCFLLMM--------------KNNLKTIRSKGILGYSGLDHLHIV--QEHIQVMVEPEFIVTMNTDLIHI--
-------QLGSKRLWAPMPYFICAADKIQERYNLLLYSGVMQPL--LQEICPSPDLIKNVFKIYDDLLQDLGNDGYSDVS
GFEALIVGIIISRDDDDLKLNGDAFLHEVLRDVSP---------------------RGRVYVRRMYELL-RNVNVDQLAD
IHGLYRIWGHPIIDIDGGMEKMRSVSLQEKETDLALG-DEVGRKFLELFFSNFRKKHGVYPLHHIER-PDHIDISKAESS
VYLLNCLKGNTIFSTSNIGYSMRDWEWVVLDQNFEIPTSWNIIHTVKDKAISPNREELYHNLV--------------TRG
HVFNQDMRRVILKTIMTPLGPMREFLEKVG--ANGLENKFLMIGIYPKERELKIK-PRFFSLMTHEFRLYVTSTEGLLND
KV------LKYFPEITMSINLLEMTKIMSKLSGHQSDQSR----------SVTYVVNMDFMKWNQQMRYEICHPVFSKLG
RTFGSEGLYDQTHLMLKKCVIYLSSGE-RPLTADPVT--GVVVD-------GINSWTG---DGSGKEGLRQKGWTIMTVC
DIKYVADRL-----GMDASLVGGGDNQVLTVTIRTSDILEGGEISQEGKRKIRDKMKAFLSELQQHFDRRGLPLKASETW
TSTSLFMYNKHMYYR-----------GRPLRTVMKQISRCFPFSNSSVMSTALMCNSVSTILKAAMQKEHFIVGVITMKC
LWGLYIAELARSMNPLFYATEGSLVSGNFDVMRQGS--KRSL-SIDEMDLVHFWAKILYLPSIFGGPGLSNCFNLTERGF
PDPVTEGVMFLNKMHERLMK----IDIGLGIA---VGTLKGISFSQHPNYEKLVEDPAAISHDSPSHSTSTLRENAREAV
LSVAK-HNNPD----FVNLVSVVSKENERVFYSALCSGEKLDPKVLHEIAKASLYGVTNSL--ISRIDKTRTIRRMNETM
--------SVVSELAESERRYIGYLHVRDKVPHDLK--------------FSDCSRITADSMRSLSYK----------KQ
VLGVTVPHPAEYLNVVPRNGHLCMSGYITIQ---------------------------DGRQSGQDILST-KGPCKPYFG
SYTKERFKATDIASAYGDEDVLKRAVSIQKLIGWRYPSD-STFGRIIAATLLAV-----SNVDPETV---W-VREETIRG
SYDHRRNTDANTHGGIPNFLNTASTHLSMCTSTWVEHSRSGKNEYIHFQSCMITCVRYML---RYMRGPRISDAITEYHA
HECCQTCITEIEPIPPDS--------TAPTLPVSFPTLPQNLLVYVESESIKMDYTRRLA-IEDSQSIAPMILEDITVLG
---SSRDRIIDCISTILVIEALGRKHGMSKSF----MLLAREKVDVDACLLSF-----RKKITLLRYIDPMMNIQSCRS-
---------------------------------LDVLCDTLQGM---SAKMSALGWATEGKLEGVSTSVVT---------
------------------DTWEEDKPIGILCYPNSVLGWLPLQII-------LHKLGKNPMLVGC---------------
----PDCLGILKKIM---------NMRTKDALSMSMCSAHQFV-SVRVPIICAHPDN------LLKELSQ----------
ISDPNI----------------------PDMYHYEDVPAISRLMTS----------HESELLDLPTLLP-----------
--IFSVGEDTSVQEWA----DLIQRFVH--EVEIECIVMDLEIESAEILYTAVRTRTGFNKPIH-IMIDSLSDEETGNIY
EKFKDNKLGQCSVIM--SYSEEDI------IEGD--CLVISRRDDIASEILEARGR---------VYQAMGGSRLSLMDD
DMRRRINCVFTFPRVIVPALLMILEFTNQNY--------ITNLSPLHHLYEEV---AHIGPEAPRSSRPGDNFSHISSTR
QQIRMYTFK--------NRLEMIN-------------VFSRRLK-EIDRIDSF---CRMRRKTKRIQDI---LMRLIISV
LAH---AEPFDA----------------------------D-TIGRIKSADLDSIRGKITPRL---------RTCSVDNA
MVRFYKLMYLKVHRDPLL---------------------------------------------QNIGATWEDVF------
-----------------------------------ISIN----------------------FKTQKRRGF----------
----------NIVGT
>AAT66751_Maize_fine_streak_virus
----------------------MD--------------------PEIY----DSILQDWEN-E-GDS-------AVERTP
SVRLKSALKTLPDYLKNKTAKRRYEAVTEVVR-------PKALDDSTIVLGKIWDKAKSE--HVGKFYHFVEST------
--------FPSYDRGLVEIFRAEIQILCGNTQGSNCDVTLNSVIYG--ELKNIAPNLL----------------------
----PLYLFFSFLVT-------ISW----GTYTNTTRYAWPVIKESIGILW-AEYDEKFKVGIYDMWALLQA--------
--------KYHAPIIIHRDHLLNITDKLGERLNCFIFSSISNQV--QDMLSVSMNCLDRVMAWGDTVIKNHGSAGFQLLS
NYEPLVVGVLLSRGDDRLW-DTTRFLTNVISDIKEELS------------------WAVFYVDELLELL-SGLSIDQLCD
IHGLYRIWGHPEVQLKQGLEKMFKISMADKVIDQENI-NISGRMFKELFFRNYKKIHKHYPNFTFNV-IDESELNELLLT
DYVMKCLNDNQEIRIDEARYELNSWDRVSILKNFEIPYSWNLAHNIKDKAVSPDREELKTSVR--------------RGL
GAIWQDARRTVLKWLNLNILSMRDFLSNID--RFGMDVKHLIIGLYAKERELKYY-PRFFSLMSFYLRLYVVSTEQLISD
NL------LQYFPQITMTSDLLSMTKKILKLSGKMKEKDDDFNTNETRKKEVSYSINIDFKKWNQQMRYEITEPVFTQID
ATFGFTNVIRRTHQFFQGCYVYLCSGEYTPEISGD----SFILE-------PPWSWTN---DGSGKEGLRQKGWTIMTVC
MIEYVMRQH-----AARSQLIGGGDNQVLVVTLETESLNNDGTITNEGKRELKERMEKILKDLDSFFTSVGLPLKINETW
VSSELFMYNKIMCYR-----------GRTLRSCLKTASRSFPFSDDAATTLHGIMSTLGTSVKSLCSKDFSHLPAYVFSR
WLVLIASYLVFYFHPLIPGGINNLPSIQSRYGNMGSFVKMQV-QRSNMTIKKLITRCLFYFRIFGGYGIGVPSDWVMRGF
PDPLTSAIAWINRCLSLISGT-NPYRDELTSF------ISMSTKPGDPSYLHLISDPVSINHDGPIHGLARLREEAEKAI
VESPL-VKNHN----LKEIAKVCYSQNSQSLLNAMCSSNVLEPKFLHDIFSATLYGYFNSI--VSRVDKSATITRLNKKA
--------NVMEALRITEIEYILYSLERSSHHYDMK--------------PATCSRITAEIYRSTSWK----------KP
IVGVTVPSPVEVFSTIRESWHT-ECDENYVL---------------------------LNVMEKPNKERP-YGPLEPYLG
SFTDEKFKLSPLANAFGEESLLNKAIHIQKLRYWRYNKG-TDLFNLIETILKSE-----CDLDPDSV-----FILHSSSS
SATHRYSGEVLAHGAIMNANPDAYRYFAMTTSTLQKRSKGGRNDMIHFQGSLLWISSMMVN--KATIA---EIESGTYHF
HEECDTC---IYPLYEVLDEDT----TLNTVPN-VPIMKDNTLAYVPSNMIQISYADEVL-IKKYRSLRCQIADPQVAV-
----KEELIYDAISQVLFVLLTGKRVLTGSQVN---KLFSKIK-----PDMVF-----GKLKTLLNLHEEFLKNRGTI--
---------------------------------KWGKLDPILSNVNIIDMIKRLGLSVPRKHLHK-KGISCSLLVPQIMM
KVN------------------------------PEDLGYLTTLDIDPWIIIAARCYLKDPALRTC---------------
----EECKKSLLSLF---------VSNLEFCDLEYSCEFHT---ARKIPQLVFVPTD------AYSISKEGT--------
----------------------------YSLSNGGNEKTTTRVTANALK------VIPRVKVPIPITLPP-------YSC
MREIISGSDICSLAYM--MLWLMSKS------EANSQILILTEADWNILFMLIHIAKVTRIEIR-IVTKLSQNSTTGSEF
SNLVGFRDGLREEDK--RFIIIDEPQEHTLRDGNCIQVVTYQTGQVYDTKYIAFPSTSILCFGKVQGMILTRRELYYPSV
QIDRSNWSI-AERSTNEGCDITVLHNMRHHF-MKIKKV-NLQKALIEEMLD-------------SSIYPIRSHNAMARGL
PEIEQYKLPV-------SRLQLIY-------------NVQVLMK-HLDNMPMKW-----RRTVEGVWKY---HCHAFIIM
LAL---------------------------------------------SLPPFKSGRLLKGL------------------
--QEYRYDQLTKTLILKR-----------------RNVS-NALL--------------------CDTFQYFLED------
---CGRFRVPIKITGY---------NKIFLVEVD-ESLK-----------------------------------------
----------GIHVI
>QBC40942_Lettuce_big-vein_associated_virus
----------------------MS-------------------LASRMTS--VGGADNYGE---SDYGW-----DETVLG
DMHLNSAINLDLFKEFLHIDSPVYKVKENHRL--------------------------------TEELRELQSLARK---
--------SSKIEIGFQRLFARMF-------PRDGNLIPMDSTMTR--MIMKIIRDSGTKYKLGIPLLGISEEMI---KE
GAMVPSNLVYSFNCFLNIIYGRSEWIRSEGIAIRFKMYEHGRFIRRDLTIS----GKEYNFVVGKEVVEIRA--------
-------SGRKERFIADYNSLLLLLDVAGQRICAHLCSQLGEIS--GVPGSLSRYHLETLCTAGDRMIERCGNKAYEVLG
MYEALCVGRLLENNPDGI--TDHTQFS---ANCEEELQELIAGSVEPA--------FMKSQVDLIKTTL-EKMKNQDISN
AFCLYRVWGHPTVDIYEGMKKVHTIGTKVKVIPPNLG-TIMVCQFRKMFMSTFFKKHHRYPPITGTP------------G
EYLERCLKDNVAIRIEHLAYNLRDFEFIRIGETYSVPDTFDMCHVLNDKAVSPDMSELLESIK--------------NGK
GTSCGAKRRGILRWMEGDSLNCKSFLSDID--ENGLSEEDLLIGMYEKEREIKVA-ARMYSLMTERMRYYFVLTEGLIAD
YI------LPHFPEITMKDSLNVLLKKMWE-SGGQRSIG-----------SMDVNINIDFSKWNTNMREGPTSDTFREMD
GIFGFKRLIARTHEIFNASLVYSASGKYLPTVENG----RILDD-------PPMCYRG---HLGGFEGLRQKGWTVATVC
LLAYLSEQN-----KIQMKLMGQGDNQIIRLRMPTSYWDSLRLTEEMKKKEARILSDKFVHEMDIIFTGVGLPIKVRETW
KSTRLFMYGKVMLLD-----------GRQLPQWYKKTLRSYALSNEGTLTISGVIGTIATNMCAAGGGSEVPCVMYLFFL
LLAEWSLEFMFRYHPFTRVGIKDGSSMEFRLNEKGGYVHK---QTRKTNNLWLKSLLVLVPTAVGGSVTIPLTGFIMRGF
PDKASEGYAWLKFLGSSKSP----IQGFLKNF-------YTFLPNDTVEADMLVQSPFSLNHKRPPTPGLQTRENIREWL
LSTPRFQQNRF----IRSMQVLLSGFDKKSVCRELLT-ERMNPLISHEVYETFGHVYCEGI--VARVENTRTIRTLHLSR
EDR----KPIVAKLMTDEMAYIAYMWWRGNTKGE---------------VFEECATKQARKGRNVGWK----------RE
IMGITTPHPLEVLFQ--------SVCRPGDQC-------------------------QRSDDYITSKLVD-DGKFPPFLG
SKIKNKVYSLQDEEA-RREPLIKTGARLARQFNWIGMG--ENMRGLILKNVGSI-----CDVSVFDKFVDDDPSDNLYTG
SLMHRFTPSSVSEGCFINYAPQVGHKVFMSSDTLPSLSRGQTNYTFHFQAMYCFLQYSISK----------SGNEGSYHH
HIMCQDC---VVPVEDEFDDIPS---ETPSIVK----AQEEQYVSIIRTTLGYIHT-----KPRSSMVLEDKSPIGRYIE
DVEGHEKELYSGVVELLCWKSALEILGRTR------DTHATVG-TEDLQGWPRI----YAYKVSRRHIIGKVTSFLLYIL
AVQIGELP--LPYSMERVSRRAIDVVSRVGLEGFSAVASLCLGR-DIPMVNDVVTIVDGFAYPET-VSVCLRSIKASILM
TIGKVIRVDGFMS---RRSVYPTESMTSDDF--LRILGFKAVIFY-----------GCTKIHEKC---------------
QLKGLDQVTYAEMMC--------HHRCLEKLLSSNLLTHMTM--DRAMKYLPIKITK------ILPKISS---TRPKTIA
VTREVE----------------------TENREFSDTFPIDER-------------VTYPEMDLKTHQM-----------
----IQYPTSSIYKWS----DILLGI------EHYDHVIVMGDGTGGTSMVAAHMFPNSTIYPMALLESKNLIPQDMESL
APPMSRKLTNVDS----------S-------------LLIDLPDDIRKPAFRTRML-E-------RVLLMRGNILIISDI
EGTGTLFRD----------IVSTCLYMPTST-DVLMKTHLADLCGSYYMMK--------------GAGRIRLRGSRLANL
RYGEVFVSFRVT--GGNIRPNRRGLGNCIQEVMIG--LMNTQIE-TATGMLSQI-----ESMFPLAADM---SMNIAMMK
MAS-WG----------------------------------GSFSRKVLGEDGLKLMGYVYQYINT------HYHFASSSY
RPGDNRTVTPRRREDLTKLLCSIMLGVYGEDTETIEEVSKYTLIGSKKGVPGK---------SYFKVLMWKTGTKRALE-
---HDEYMVGRAIRNY-------RTRILEAKKLD-GPIGL----PFHSGS-----------LRKIATWGYKIPISASGGW
ID--------NHLQI
