# Supplementary material for: Armillaria root rot fungi host single-stranded RNA viruses
Source: Sci Rep. 2021 Apr 1;11:7336. doi: 10.1038/s41598-021-86343-7 (PMC8016926; doi:10.1038/s41598-021-86343-7)
Supplement: Supplementary file 5 — Supplementary Information 5. [file 41598_2021_86343_MOESM5_ESM.xlsx]

## Sheet: Sheet1
Supplementary Table S2. The Trinity contigs (> 500 nt) of our RNA-Seq library showing similarity with virus proteins based on Blastx
Trinity contig ID	length	path	sequence
TRINITY_DN118_c0_g2_i1	4426	[0:0-4425]	GTCCCCTGGGCCCGGTGCTCCATGCTGGTTCATACCTTGTAGTACTACATCCATCACGGCGGGGAGAGGTTCGCAAGTCGACAACTCACTACGTCCTCTGGTTCGGCGTCTAATCCTTGAGATTAAGATCCACAGATCACTAATCCCGTGACAACTTCCTGTTCCACTATACACTCATTTCATCATCAGCTCCCCCTTTTCGAGCTATGATCTATCCTTTCACCCCCATCTGCTGGTCCGTTTGGGTCGGGGTCGGTGATCCCAGGTTTTACAACTCGTCGAAGCTCAGGAGCCCCGGCGAAATACCCTTCACACTCATTTTCTTACCCTTCTTCCTCCCTTTCACAGCTCCGCTCTGATCGGCGATGCCGGGCACGTCAGCCCCCTCCAAGTTTGCAA…
TRINITY_DN12245_c0_g1_i1	600	[0:0-599]	TTCCCCTGTACCCGCGTTGTGTAGTAGAATCCGAACGAGATGCTAGACTGCTGTCGGCATTCGGAGCTTTCGCACCCTCCTTCCTAGTACCTGGAGGCAAGTTGATGATGTTGGACAAGCCCTTTGAAGTTCAAGTAGGGAAGAAGTCGGAAGGAAACTCCCGGAATGTCACCAAGATTGGGTACATCCTGAAACCATTGGATACTGCAGTAGAGGACCTCCGGAAGATTCGCGAGATCAAAGGTGTTCATAACCCGCACGGTACAGCTGTCATGGGTAGAACTTCGTCCAACTCGCTGATCAGGACTGCTGATGCTGAAAATGCGTCCGCTATTATCCATGCACTGAGGATGTATACTGGTACGGCTCTTAGCGATGTTATCCTCGGGAAGAAGCGTG…
TRINITY_DN13161_c0_g1_i2	4956	[0:0-887 1:888-966 3:967-1007 5:1008-1179 6:1180-1244 7:1245-1371 9:1372-1448 10:1449-1497 12:1498-1568 13:1569-1635 15:1636-1747 17:1748-1798 18:1799-1852 19:1853-1967 21:1968-2323 23:2324-2429 24:2430-2783 25:2784-2817 27:2818-2939 28:2940-2970 30:2971-3014 32:3015-3060 33:3061-3096 34:3097-3208 36:3209-3232 38:3233-3271 39:3272-3416 40:3417-3456 42:3457-3536 44:3537-3564 45:3565-4444 46:4445-4…	GACGAAAGAAAAATGCAACTCGATATGCCACGTAGGGACTCTTTTTACAACGAGTATATACGACTACAAAAACGCGGAGAAGTCCTCGTCCACTCTAGTCTTCTTGCTGGGCCCCTGTTCTGGTTCTGCTGTGTTTCCCCTCTTACCTTTGCCTTTCTTAACCTTATCTCCCTCCTTGGACTTGGCGATCCTGACAGTATCTACCGCGCTACACAACGATACCCAAATGTCGTCCTTGTTACTCCCGATGAACTGGTATTGAGCCTTTGAGGGACCGCCTTTGACACCACGACGGAATGACACCTTCCTGTTCTTGAACACGGAGTCAAGATCGGCTGCTGCTGCCTTAATCGACTTCATGTATACCGCGATGAAAGGCATGAAGGCTCGGCCATCCTT…
TRINITY_DN13161_c0_g1_i3	4956	[0:0-887 2:888-966 3:967-1007 4:1008-1179 6:1180-1244 8:1245-1371 9:1372-1448 11:1449-1497 12:1498-1568 14:1569-1635 15:1636-1747 16:1748-1799 18:1800-1853 20:1854-1968 21:1969-2324 22:2325-2430 24:2431-2784 26:2785-2818 27:2819-2940 29:2941-2971 30:2972-3015 31:3016-3061 33:3062-3097 35:3098-3209 36:3210-3233 37:3234-3272 39:3273-3417 41:3418-3457 42:3458-3537 43:3538-3565 45:3566-4445 47:4446-4…	GACGAAAGAAAAATGCAACTCGATATGCCACGTAGGGACTCTTTTTACAACGAGTATATACGACTACAAAAACGCGGAGAAGTCCTCGTCCACTCTAGTCTTCTTGCTGGGCCCCTGTTCTGGTTCTGCTGTGTTTCCCCTCTTACCTTTGCCTTTCTTAACCTTATCTCCCTCCTTGGACTTGGCGATCCTGACAGTATCTACCGCGCTACACAACGATACCCAAATGTCGTCCTTGTTACTCCCGATGAACTGGTATTGAGCCTTTGAGGGACCGCCTTTGACACCACGACGGAATGACACCTTCCTGTTCTTGAACACGGAGTCAAGATCGGCTGCTGCTGCCTTAATCGACTTCATGTATACCGCGATGAAAGGCATGAAGGCTCGGCCATCCTT…
TRINITY_DN13231_c0_g1_i1	590	[0:0-589]	GGTCCATAGGCGCTTCGGGGCGAAGTTTATCGATAACACTGTCAAGGGTGGTGCATCTAAGAAATCGTAACCTTCCGGTCTCATCGGCCAAGTATATCCCTGGGTTCCCTTTGTACCAGGACTGGGTCTGACTCTGGAGAGCGTCTTTACCAACTTCTCGTAACCCGATATAACCTCACTGAGCCTCTCCACATCCTGGTAACGCCGTAGGTACGCGGAACGGAGGAATCGAAGCAAATCCTTCCCGACAATGTTTAGTCCCTCGTTCAGTGTATACGGTTCTGGCAACGGAGGGTATCGAGGATCCTTGAAGGTGCTGCAGATACTTTGGACGCATCGCACTACGGACGGAGGTATAATGTTGTACATGGTGTGAAGATGTGGAAGGTCTTCCCAAAT…
TRINITY_DN1538_c0_g1_i1	10080	[0:0-73 2:74-99 4:100-105 5:106-10079]	TTCCATTCCATTCCATTCCATTCAATTCTATTTCAATTCAATTCAATTCGATTTTATCCGTAGAATCATCTATCTCCATTCCATTCCATTCCATTCCATTCCATTCAATTCTATTTCAATTCAATTCAATTCGATTTTATCACAATGAGTTTTTCTAATCAATTATTAGAATCTTCTAGTCTTTCTAACCTCGTTAACGACGCGGCACTTGCAAATAAGCAAGGCGCATTCGTCAATGAGGTAGAAAGACAACTCAGTGATTCGTTCGAGCAGCAGAGTCTTTACAACACTGCCCGAACAAAATATACATTATATTGCACATTAAGCGCGAAAGAGAAGGAAACTGTTTCCAATGCTTACCCTAATTTTGAAATTACATATAGACCTTCACCGATTAAT…
TRINITY_DN1538_c0_g2_i1	11213	[0:0-11212]	AATCAGCGTATGGATTTACAACCATAAAAAAATATGAAAAAACTTTGCACTGAATCACAATGAGCTTTATTTCCTAATCAATTATTGAAACTAGCGATTAACTTCTGCTGCAAATCAAGAGAACCATTGTCCATGACATTTTGTATCATGCGACGTTTCTGTAAGGAAAGCGTCGGGTCTACTTGTTCGAGCAATACGTCTTCCAACGTAGTGTCGTCGATCTTAGTGACTGCCTTAGTCTTAGCCTTGTAGTACTTCTTAATTTCTTCATCCCATTGATCCCTCGGGAGTAATTGTGGCAAGAAATCAAGAACAGCAAACCAATAAGCGGGTGGAATACCTTTTCTGTTTGACAAGGGAATTCCTGTTGATCTGAGAGGCGTGAACGCCGGGTGACTC…
TRINITY_DN16666_c0_g1_i1	662	[0:0-661]	AGCAATATCCAACATACAAAGATGGAGAAATGACGGCTTTCATGGACAAGGCTGTAGATGTGGCGATTCCCGTCGACAGCAAGGAAGATGTTGATATGACCACAGATGCGGAAGAACAGGTATAGTCGCCGAATAGATGAGAGCACCAGTGATTGACCACTTATCAGCTGTGGGTGACCTATCTGCTCGCAAAAGAGACGCGATATATGGCTCATGCGAATTTGCCTGTTCCTTACGCGACCTGTCGCCCGGAGATAGCTACTTCGTCCCAACTCCCCACGGGTTCAGGATTTTGCCTCCCGTATGTTCGCGAATTATCCCTTCCCGACTACAAGACAATCCCTTCCGTGATCGGACGATATTTCCTCGGTTTATTAGGAGAAGATGCCACGGAGTCCC…
TRINITY_DN17982_c0_g1_i1	10790	[0:0-10789]	CCTCCATCGTCATAGCATTTAATACACCTTTTGTCTCCACTCCTCTCCACGGAAGGATCATCGGGGGGCGCTCTTTTGCTGGGTAACTGGGCAAGAGCACTATGTCCCCCGTTTCATAAGACCTAAAGACGGATAAGTATCCGATTAGGGTGAAGTTCGGGTTTTCTTAAATAGGGAGCACACAGCTTGAAAAAGTTAATTAAGTATCAGACTATCCTCATGACCAACAAAACGACATACGGTACGGCACAGAAGCGGAAGCAATCGGTTCGGGGAAGGTAGGAAACGAAGCGTCCCGGATAGCGGCAGGACGACCACCAGGGCTCGGCCTAACGCTATGGAACGAACGACCGACTCCATCTCCTCGAGAGAACCCAACCGTATCCACTGGACAGCGAA…
TRINITY_DN17982_c0_g2_i1	10795	[0:0-10794]	TGACCTCCATCGTCACAGCATTTTCGACATGTCCACTCCGCTTGTTCCTGTCCAGTCACCAAACCCAAAGCGTGCGTCGGATCTCGTCGCAGAGTCCGAGGAGGTGGTCGTCGAGAACCGACAAGCTAGAGAGGCGGGCTTCGGGTCTGCTCAGTCTTATCCAGCTGCTCCCCCTGTCCCTCCCATGGACGGGAAAGGTGCTTCGTCTCGCGGGGCTCGTCGCGAGAAGGCGCGTCCTCCCTCCAAGGCAGCATCAGAGACGTCAGCCCGTGCCGGGACCCCCGATCAAGTTCTGGTCAAACTGACCGAATTAACACGAATCGTGGCCAAGTTGGCCAGTACGGCTTCGTTGAAGGATAGTCAGTCTGTAGCTGACTACGTGGGATTGCGTTCCGCCGT…
TRINITY_DN18352_c0_g1_i1	708	[0:0-707]	CACACTGTTCAAGGAAGGCATCGCACGTCTCATTGCTACTCAAAGTACATATATATGTTACAAGGGTATAAGTCCAACACTGCTTATGCACCCGACCGGAAACTCAACGCCGCATCTACCACTCATCATCGAGTCTTCTCTTCTTGCTACCTGATCCTGTATTCCCCTCATCTCTGGTCCTCTTCTTCCCGGAAACAGCCTCTGCAATGGACGTCCCACTATACATTCTCAGTGCATGGATTATTGAACTGGCATTCTCCGTTTCGGCAACTCGAATTAGTGAAGATGACGACGTTCTACCCATAACATTCGATCCACAAGGGTTATGGACTCCTTTGATCTCTTTCACACGGGTCAGATCGGTATATGCTTGCTCTAGCGGTTTCATGATGAACCCTA…
TRINITY_DN1871_c0_g1_i1	570	[0:0-569]	GATACCAGGTTGACATCCGTGGAAGGTTATTGGAGCCCTGCGCACGTTCAGATCTGGTGTCGGCATTCGAGACCCTTAGTCCTCATGATGGCGCATTGGCGAAGATTTACTGGAGTTTGGCATATACCGACGGACAGGGTAGAATTGCGGATAGGGAAGCATGCAAGTCCATCCAGGATTTGAGAAGGGATCTGTTGGTTCATCCTCCACGGATAGATAAAGTTCAAGAGATCGAGAACTTGGCTATGCAGCTGTCTTTCCCGGGAATGGAACCTTTCGCACCTACCCCGTATAACATTTCGGTCATCCTGAATGCGATCGCCAATCCCCAGGCAGATGAAGCAAAGTTCCCGTTATACCCCAGATGTGTTGCAGATGATCGAAGGGAGTTTAGGTTGT…
TRINITY_DN18944_c0_g1_i1	683	[0:0-74 2:75-213 3:214-299 5:300-504 7:505-562 8:563-682]	GATTCTACTACGCATCGTGGATAGAGGGGGAACTTGGTTTCATCTGCTCCTTCATTGGCAATTGCAGCAAGGACGAGGGAGACATTGTGGGCTGTGGCTGCGAGGGGTTCTCCTTTTGGGAATGTGAGCTGCATGGCTAGCTTCTCGATCTCTGCCGTCTTGTCGACCCTCTGCGGATGATTCTGTATGTCTAGCCTCAACTGATGGAATGAGTTGCACGCCTCCCTATCCTGAATTCTGGCCTCTGGCGCAGCGTATGTTAACATCCAGTATATCCTGGTCAGGGACTCGTCATGAGGGTTCATGGAGTTAAAGCCTAATACCAGGTCCGACCGTACACAAGGCTCAATCAACCGATTGCGGAGATCTATCTTGTAGCCTTCCCCGATTATGACGGAA…
TRINITY_DN18944_c0_g1_i2	642	[1:0-33 2:34-172 4:173-258 5:259-463 6:464-521 8:522-641]	ATCTGCTCCTTCACTGGCGATTGCAGCAAGGACAAGGGAGACATTGTGGGCTGTGGCTGCGAGGGGTTCTCCTTTTGGGAATGTGAGCTGCATGGCTAGCTTCTCGATCTCTGCCGTCTTGTCGACCCTCTGCGGATGATTCTGTATGTCTAGCCTCAACTGATGGAATGAGTGGCACGCCTCCCTATCCTGGATTCTAGCCTCTGGCGCAGCATACGTTAACATCCAGTATATCTTGGTCAGGGACTCGTCATGAGGATTCATGGAGTTAAAGCCTAATACCAGGTCCGACCGTACACAAGGCTCAATCAACCGATTGCGGAGATCTATCTTGTAGCCTTCCCCGATTATGACGGAACCCGCGTACTTTCCGGATGATGGGATAACTGCTAAAATCTG…
TRINITY_DN2004_c0_g1_i1	531	[0:0-240 1:241-274 3:275-354 5:355-427 6:428-530]	GGTTGTTGTCAGCCTTTGGAAGTTACGGTCCCTCGTTCTTGGTACCCGGTGGAAAGCTTATGATGTTGGACCGCCCCTTCGAAGTGTCCACGGGAAAGAAGACTGGAGCAGGAGATGCTAGGATCGTTACCAAGATAGGGTTCATCATGAAACCGCTAGAGCAAGCATACACCGACATGACCCGTGTGAAGGAGATCAAAGGAGTCCATAACCCATGTGGATCGAATGTTATGGGTCGAACGTCGTCATCTTCACTAATCCGGGTTGCTGAAACTGAGAACGCCAGTTCGATTATTCATGCACTGAGAATGTATAGCGGAACATCCATAGCAGAGGCCGTCGCCGGGAAGAAGAGGACTAGGGACGAGGGGAACACAGGATCAGGGAGCAAGAGGCAGA…
TRINITY_DN2004_c0_g1_i2	531	[0:0-240 2:241-274 3:275-354 4:355-427 6:428-530]	GGTTGTTGTCAGCCTTTGGAAGTTACGGTCCCTCGTTCTTGGTACCCGGTGGAAAGCTTATGATGTTGGACCGCCCCTTCGAAGTGTCCACGGGAAAGAAGACTGGAGCAGGAGATGCTAGGATCGTTACCAAGATAGGGTTCATCATGAAACCGCTAGAGCAAGCATACACCGACATGACCCGTGTGAAGGAGATCAAAGGAGTCCATAACCCATGTGGATCGAATGTTATGGGTCGAACATCGTCATCTTCACTAATTCGAGTTGCTGAAACCGAGAACGCCAGTTCGATTATTCATGCACTGAGAATGTATAGCGGAACATCCATAGCAGAGGCCGTCGCCGGGAAGAAGAGAACCAGAGATGAAGGGAATACAGGATCAGGGAGCAAGAAGCAGA…
TRINITY_DN2004_c0_g2_i1	554	[0:0-147 2:148-202 3:203-228 4:229-310 6:311-553]	GGTCGGGTGCATAAGCAGTGGGGGACGACACACTGTTCGAGGAAGGCATCACACGTCTTATTGCTACTCAAAGTATATATATGTACAAGGGTATAAGTCCGACACTGCTTATGCACCCGACCGGAACTCCGACACACGTTTACCACTCGTCATCAAGTCTCTGCTTCTTGCTTCCTGATCCTGTATTCCCCTCATCCCTAGTCCTCTTCTTCCCGGCGACGGCCTCTGCGATGGATGTCCCACTATACATTCTCAGTGCATGAATGATCGAACTGGCGTTCTCAGTTTCAGCAACTCGAATTAGTGATGACGACGATGTTCGACCCATAACATTCGATCCACATGGGTTATGGACTCCTTTGATCTCCTTCACACGGGTTATGTCGGTATATGCTTGCT…
TRINITY_DN2004_c0_g2_i2	554	[0:0-147 1:148-202 3:203-228 5:229-310 6:311-553]	GGTCGGGTGCATAAGCAGTGGGGGACGACACACTGTTCGAGGAAGGCATCACACGTCTTATTGCTACTCAAAGTATATATATGTACAAGGGTATAAGTCCGACACTGCTTATGCACCCGACCGGAACTCCGACACACGTTTACCACTCATCATCAAGTCTCTGCTTCTTGCTCCCTGATCCTGTATTCCCTTCATCTCTGGTTCTCTTCTTCCCGGCGACGGCCTCTGCTATGGATGTTCCGCTATACATTCTCAGTGCATGAATAATCGAACTGGCGTTCTCGGTTTCAGCAACTCGAATTAGTGAAGATGACGATGTTCGACCCATAACATTCGATCCACATGGGTTATGGACTCCTTTGATCTCCTTCACACGGGTTATGTCGGTATATGCTTGCT…
TRINITY_DN2538_c0_g1_i1	2809	[0:0-70 1:71-74 3:75-134 5:135-137 6:138-168 7:169-222 9:223-334 11:335-595 12:596-1155 14:1156-1186 15:1187-1218 16:1219-1603 18:1604-1635 20:1636-1809 21:1810-1833 22:1834-1888 24:1889-2265 26:2266-2300 27:2301-2451 29:2452-2566 30:2567-2628 32:2629-2663 33:2664-2724 34:2725-2767 36:2768-2808]	TACACGACGCTCTTCCGATCTGCACCGTTTCTGGAAGTCGCATTCGGCACAATCACAATTCAGCAAATCAACTACGGCAATACGGACAATGTACAAAAAGGGTTCATTCAAACATCCCAAGAAACACAGTACTTTATCACCAGTCTGTAACTCTCTTCTTCTTGCTTCCAGCTCCAGTCTCCCCTTCGGCCTCTCGAGCACGCTTCTTTCCTAAGACAACATCGCTAATGGCTGTTCCCGTGTACATCCTCAGGGCATAGATAATGGCGGAGGCGTTCTCAGCATCAGCAGTCCTGATCAACGAGTTTGACGAGGTTCTACCCATGACAGCTGTTCCATGCGGGTTATGAACACCTTTGATATCGCGAATCTTCCGAAGATCTTCTACTGCAGTATCCA…
TRINITY_DN2538_c0_g1_i2	4535	[0:0-70 2:71-141 6:142-172 8:173-599 12:600-1159 14:1160-1190 15:1191-1222 16:1223-1607 18:1608-1639 20:1640-1813 21:1814-1837 22:1838-1892 24:1893-2269 26:2270-2304 27:2305-2455 29:2456-2570 30:2571-2632 32:2633-2667 33:2668-2728 35:2729-2771 36:2772-2812 37:2813-2876 39:2877-2914 41:2915-2996 42:2997-3037 44:3038-3074 45:3075-3100 46:3101-3260 48:3261-3412 50:3413-3644 51:3645-3673 53:3674-3755…	TACACGACGCTCTTCCGATCTGCACCGTTTCTGGAAGTCGCATTCGGCACAATCACAATTCAGCAAATCAAACTACAAAACACGTATATGTGTACAAATACAGGGTTCATTCGACGTTCCAAGGAAACACAACACCCAATCTACCAGTCTGTAACTCTCTTCTTCTTGCTTCCGGCTCCAGTCTCTCCTTCTGCCTCTCGAGCACGCTTCTTCCCGAGGATAACATCGCTAAGAGCCGTACCAGTATACATCCTCAGTGCATGGATAATAGCGGACGCATTTTCAGCATCAGCAGTCCTGATCAGCGAGTTGGACGAAGTTCTACCCATGACAGCTGTACCGTGCGGGTTATGAACACCTTTGATCTCGCGAATCTTCCGGAGGTCCTCTACTGCAGTA…
TRINITY_DN2538_c0_g1_i3	3096	[0:0-70 1:71-74 3:75-134 5:135-137 6:138-168 7:169-222 9:223-334 11:335-595 12:596-1155 13:1156-1186 15:1187-1218 17:1219-1602 18:1603-1634 20:1635-1808 21:1809-1832 22:1833-1887 24:1888-2264 26:2265-2299 27:2300-2450 29:2451-2565 30:2566-2627 32:2628-2662 33:2663-2723 35:2724-2766 36:2767-2807 37:2808-2871 39:2872-2909 41:2910-2991 42:2992-3032 44:3033-3069 45:3070-3095]	TACACGACGCTCTTCCGATCTGCACCGTTTCTGGAAGTCGCATTCGGCACAATCACAATTCAGCAAATCAACTACGGCAATACGGACAATGTACAAAAAGGGTTCATTCAAACATCCCAAGAAACACAGTACTTTATCACCAGTCTGTAACTCTCTTCTTCTTGCTTCCAGCTCCAGTCTCCCCTTCGGCCTCTCGAGCACGCTTCTTTCCTAAGACAACATCGCTAATGGCTGTTCCCGTGTACATCCTCAGGGCATAGATAATGGCGGAGGCGTTCTCAGCATCAGCAGTCCTGATCAACGAGTTTGACGAGGTTCTACCCATGACAGCTGTTCCATGCGGGTTATGAACACCTTTGATATCGCGAATCTTCCGAAGATCTTCTACTGCAGTATCCA…
TRINITY_DN2538_c0_g1_i4	3411	[0:0-70 1:71-74 4:75-137 5:138-140 6:141-171 7:172-225 10:226-337 11:338-598 12:599-1158 13:1159-1189 15:1190-1221 17:1222-1605 18:1606-1637 19:1638-1811 21:1812-1835 23:1836-1890 24:1891-2267 25:2268-2302 27:2303-2453 28:2454-2568 30:2569-2630 31:2631-2665 33:2666-2726 34:2727-2769 36:2770-2810 38:2811-2874 39:2875-2912 40:2913-2994 42:2995-3035 43:3036-3072 45:3073-3098 47:3099-3258 48:3259-341…	TACACGACGCTCTTCCGATCTGCACCGTTTCTGGAAGTCGCATTCGGCACAATCACAATTCAGCAAATCAACTACAGCAATACGTACAATGTACAGAAAGAGGGTTCATTCAACATCCCGGGAAACACAGCACGTCACATCACCAGTCTGTAACTCTCTTCTTCTTGCTTCCAGCTCCAGTCTCCCCTTCGGCCTCTCGAGCACGCTTCTTTCCTAAGACAACATCACTAAGGGCTGTTCCTGTATACATCCTCAGGGCATAGATAATAGCGGAGGCGTTTTCAGCATCGGCAGTCCTAATCAACGAGTTTGACGAAGTTCTACCCATAACAGCCGTCCCATGCGGGTTATGAACACCTTTGATATCGCGAATCTTCCGAAGATCTTCTACTGCAGTAT…
TRINITY_DN2538_c0_g1_i5	4535	[0:0-70 2:71-141 6:142-172 8:173-599 12:600-1159 14:1160-1190 15:1191-1222 16:1223-1607 18:1608-1639 20:1640-1813 21:1814-1837 22:1838-1892 24:1893-2269 26:2270-2304 27:2305-2455 29:2456-2570 30:2571-2632 32:2633-2667 33:2668-2728 34:2729-2771 36:2772-2812 38:2813-2876 39:2877-2914 40:2915-2996 42:2997-3037 43:3038-3074 45:3075-3100 47:3101-3260 48:3261-3412 49:3413-3644 51:3645-3673 52:3674-3755…	TACACGACGCTCTTCCGATCTGCACCGTTTCTGGAAGTCGCATTCGGCACAATCACAATTCAGCAAATCAAACTACAAAACACGTATATGTGTACAAATACAGGGTTCATTCGACGTTCCAAGGAAACACAACACCCAATCTACCAGTCTGTAACTCTCTTCTTCTTGCTTCCGGCTCCAGTCTCTCCTTCTGCCTCTCGAGCACGCTTCTTCCCGAGGATAACATCGCTAAGAGCCGTACCAGTATACATCCTCAGTGCATGGATAATAGCGGACGCATTTTCAGCATCAGCAGTCCTGATCAGCGAGTTGGACGAAGTTCTACCCATGACAGCTGTACCGTGCGGGTTATGAACACCTTTGATCTCGCGAATCTTCCGGAGGTCCTCTACTGCAGTA…
TRINITY_DN2538_c0_g1_i6	4534	[0:0-70 2:71-141 6:142-172 8:173-599 12:600-1159 13:1160-1190 15:1191-1222 17:1223-1606 18:1607-1638 19:1639-1812 21:1813-1836 23:1837-1891 24:1892-2268 25:2269-2303 27:2304-2454 28:2455-2569 30:2570-2631 32:2632-2666 33:2667-2727 34:2728-2770 36:2771-2811 38:2812-2875 39:2876-2913 40:2914-2995 42:2996-3036 43:3037-3073 45:3074-3099 47:3100-3259 48:3260-3411 49:3412-3643 51:3644-3672 52:3673-3754…	TACACGACGCTCTTCCGATCTGCACCGTTTCTGGAAGTCGCATTCGGCACAATCACAATTCAGCAAATCAAACTACAAAACACGTATATGTGTACAAATACAGGGTTCATTCGACGTTCCAAGGAAACACAACACCCAATCTACCAGTCTGTAACTCTCTTCTTCTTGCTTCCGGCTCCAGTCTCTCCTTCTGCCTCTCGAGCACGCTTCTTCCCGAGGATAACATCGCTAAGAGCCGTACCAGTATACATCCTCAGTGCATGGATAATAGCGGACGCATTTTCAGCATCAGCAGTCCTGATCAGCGAGTTGGACGAAGTTCTACCCATGACAGCTGTACCGTGCGGGTTATGAACACCTTTGATCTCGCGAATCTTCCGGAGGTCCTCTACTGCAGTA…
TRINITY_DN417_c0_g1_i1	5235	[1:0-197 2:198-233 3:234-279 5:280-323 7:324-354 8:355-864 10:865-970 11:971-1495 12:1496-1546 14:1547-1571 16:1572-1618 17:1619-1658 18:1659-1725 20:1726-1796 21:1797-1845 23:1846-1922 24:1923-2049 26:2050-2114 27:2115-2286 29:2287-2327 31:2328-2406 32:2407-2462 33:2463-2601 35:2602-2706 36:2707-2799 38:2800-4200 39:4201-4402 41:4403-4514 43:4515-4704 44:4705-4732 46:4733-4997 47:4998-5036 48:50…	CTCTCCTGCATCTCTGGTGACTAGGCCCTCCCTGGCGTCCACAGTATTGACTCGAATTCCTTTCATCGATTCACCGAGATGGTACAGAAAGTTCTTGAGCTCGCTGAGGTTTGTGGTAAAAGAGCTATAATCGTATATGGTGACGCGGCTGCCGTGGGTTACGTGTGCATTCAAGGAGTCAACGTTGGTCCGACCTCTCATGTGACATGCAGGTAGCATATTGCACAGATCTGTAACCAAATCTCGGATAAATCTCGATGCCCAGTATCCGTCGCCTCCGCAGCAGTAATATAGTCTGGGCTTCAGATCTGTGAATCGAAATGCGCTTCTCATCTCGCAAACTCCTGCTAGCTGCTCTCCGTGGATTTCGTAATGCTTTTCGAGGTCAAATGAGGAGCG…
TRINITY_DN417_c0_g1_i2	5134	[0:0-134 2:135-170 4:171-216 5:217-260 6:261-291 8:292-801 9:802-907 11:908-1432 13:1433-1484 14:1485-1509 15:1510-1556 17:1557-1596 19:1597-1663 20:1664-1734 21:1735-1783 23:1784-1860 24:1861-1987 26:1988-2052 28:2053-2224 29:2225-2265 30:2266-2344 32:2345-2400 34:2401-2539 35:2540-2644 37:2645-2737 38:2738-4138 40:4139-4340 41:4341-4452 43:4453-4642 45:4643-4670 46:4671-4935 47:4936-4974 49:497…	CATCGATTCACCGAGATGGTACAAGAAATTCTTGAGCTCGCTGAGGTTCGTGGTAAAAGAGCTATAATCGTAGATGGTGACACGGCTGCCGTGGGTTACGTGCGCATTCAAAGAATCGACGTTGGTCCGACCTCGCATGTGACATGCAGGTAGCATATTGCACAGATCTGTGACCAAATCCCGGATGAACCTCGATGCCCAATATCCGTCCCCTCCACAGCAGTAATATAGTCTGGGCTTCAGATCTGTGAATCGAAATGCACTCCTCATCTCGCAGACTCCTGCTAGCTGTTCTCCGTGGATTTCGTAATGCTTTTCGAGGTCAAATGAGGAGCGTCCTGGGAACGGGAGTGATGTTTCGAAAGTGGACCAAAATCTATCTTCTGTGTCTCTAGAGAC…
TRINITY_DN417_c0_g1_i3	5133	[0:0-134 2:135-170 4:171-216 5:217-260 6:261-291 8:292-801 9:802-907 11:908-1432 12:1433-1483 14:1484-1508 16:1509-1555 17:1556-1595 18:1596-1662 20:1663-1733 21:1734-1782 23:1783-1859 24:1860-1986 26:1987-2051 28:2052-2223 29:2224-2264 30:2265-2343 32:2344-2399 34:2400-2538 35:2539-2643 37:2644-2736 38:2737-4137 40:4138-4339 41:4340-4451 43:4452-4641 45:4642-4669 46:4670-4934 47:4935-4973 49:497…	CATCGATTCACCGAGATGGTACAAGAAATTCTTGAGCTCGCTGAGGTTCGTGGTAAAAGAGCTATAATCGTAGATGGTGACACGGCTGCCGTGGGTTACGTGCGCATTCAAAGAATCGACGTTGGTCCGACCTCGCATGTGACATGCAGGTAGCATATTGCACAGATCTGTGACCAAATCCCGGATGAACCTCGATGCCCAATATCCGTCCCCTCCACAGCAGTAATATAGTCTGGGCTTCAGATCTGTGAATCGAAATGCACTCCTCATCTCGCAGACTCCTGCTAGCTGTTCTCCGTGGATTTCGTAATGCTTTTCGAGGTCAAATGAGGAGCGTCCTGGGAACGGGAGTGATGTTTCGAAAGTGGACCAAAATCTATCTTCTGTGTCTCTAGAGAC…
TRINITY_DN417_c0_g1_i4	5133	[0:0-134 2:135-170 4:171-216 5:217-260 6:261-291 8:292-801 9:802-907 11:908-1432 12:1433-1483 14:1484-1508 16:1509-1555 17:1556-1595 18:1596-1662 20:1663-1733 21:1734-1782 23:1783-1859 24:1860-1986 26:1987-2051 27:2052-2223 29:2224-2264 31:2265-2343 32:2344-2399 33:2400-2538 35:2539-2643 36:2644-2736 38:2737-4137 39:4138-4339 41:4340-4451 43:4452-4641 45:4642-4669 46:4670-4934 47:4935-4973 49:497…	CATCGATTCACCGAGATGGTACAAGAAATTCTTGAGCTCGCTGAGGTTCGTGGTAAAAGAGCTATAATCGTAGATGGTGACACGGCTGCCGTGGGTTACGTGCGCATTCAAAGAATCGACGTTGGTCCGACCTCGCATGTGACATGCAGGTAGCATATTGCACAGATCTGTGACCAAATCCCGGATGAACCTCGATGCCCAATATCCGTCCCCTCCACAGCAGTAATATAGTCTGGGCTTCAGATCTGTGAATCGAAATGCACTCCTCATCTCGCAGACTCCTGCTAGCTGTTCTCCGTGGATTTCGTAATGCTTTTCGAGGTCAAATGAGGAGCGTCCTGGGAACGGGAGTGATGTTTCGAAAGTGGACCAAAATCTATCTTCTGTGTCTCTAGAGAC…
TRINITY_DN417_c0_g1_i5	4802	[1:0-197 2:198-233 3:234-279 5:280-323 7:324-354 8:355-864 10:865-970 11:971-1495 13:1496-1547 14:1548-1572 15:1573-1619 17:1620-1659 19:1660-1726 20:1727-1797 22:1798-1846 23:1847-1923 25:1924-2050 26:2051-2115 27:2116-2287 29:2288-2328 31:2329-2407 32:2408-2463 33:2464-2602 35:2603-2707 36:2708-2800 38:2801-4201 40:4202-4403 41:4404-4515 42:4516-4603 47:4604-4642 49:4643-4666 51:4667-4801]	CTCTCCTGCATCTCTGGTGACTAGGCCCTCCCTGGCGTCCACAGTATTGACTCGAATTCCTTTCATCGATTCACCGAGATGGTACAGAAAGTTCTTGAGCTCGCTGAGGTTTGTGGTAAAAGAGCTATAATCGTATATGGTGACGCGGCTGCCGTGGGTTACGTGTGCATTCAAGGAGTCAACGTTGGTCCGACCTCTCATGTGACATGCAGGTAGCATATTGCACAGATCTGTAACCAAATCTCGGATAAATCTCGATGCCCAGTATCCGTCGCCTCCGCAGCAGTAATATAGTCTGGGCTTCAGATCTGTGAATCGAAATGCGCTTCTCATCTCGCAAACTCCTGCTAGCTGCTCTCCGTGGATTTCGTAATGCTTTTCGAGGTCAAATGAGGAGCG…
TRINITY_DN562_c0_g1_i1	3738	[0:0-90 2:91-307 4:308-453 5:454-560 6:561-605 9:606-753 10:754-777 11:778-1949 13:1950-2193 14:2194-2426 16:2427-2429 18:2430-2547 22:2548-2673 23:2674-2696 25:2697-2741 27:2742-2820 28:2821-2868 29:2869-3455 30:3456-3737]	GCCCTGTGTTCCACGAGTACCCGGATATGGTCTAGTTCCTCGCATCTGCTTAACCATCTTTTCAAACCCATCTAGGACCTCGGTGAGTCGGACAACATCTTCATATCTTCGGAGATACGCGGATCGAAGGAATCGCAATAAATCCTTTCCAACAACATCTAATCCCTCATTGAATGAACGCTGCTCAAACACCGGAGGATAGCGAGGATCGGAGAAATTCTTGTCAAGGACTTGGACGCACCGCACGACTGATGGTGGAATGATATTGTATGCGGAACGTAGATGTGGAAGGTCCTCCCATACGGGTCGTTTCAGTGCAATTGCCGAATCCTCGTCTCCTCTAAATGTCTTTTCCATGGCGCAAGAACCGACAAGGTCTATAACTCTTCGGACTGGTTC…
TRINITY_DN562_c0_g1_i2	2996	[1:0-284 2:285-501 3:502-647 5:648-754 6:755-799 9:800-947 10:948-971 11:972-2143 12:2144-2387 14:2388-2620 16:2621-2623 17:2624-2687 19:2688-2728 21:2729-2741 22:2742-2867 23:2868-2890 39:2891-2995]	GACTCTAGCATCTTCAACTTCGGAGACGAATTAGACTCAAAGGATAAACCACAGTACAAGTCAGTGTCGTTGTATACTGGAAGCCTTCCCAATTTCGCAGCCCAAAGAGTGCGTGGGGCGTAGTTCACCGATAACACCGACAATGGGGGAGTCTCCAAGAACTCATACACATAGGGATGTACCGGCCAAGTGTAGCCCTGTGTTCCACGAGTACCCGTTGATGGTCTAGTTCCTCTTATCTGCCTAACCATCCTTTCGAATCCATCTAGGACATCGGTCAGGCGCACAACATCTTCATATCTTCGGAGATACGCGGATCGAAGGAATCGCAATAAATCCTTTCCAACAACATCTAATCCCTCATTGAATGAACGCTGCTCAAACACCGGAGGATAGCGA…
TRINITY_DN562_c0_g1_i3	4462	[0:0-90 2:91-307 4:308-453 5:454-560 6:561-605 8:606-777 11:778-1949 13:1950-2193 14:2194-2426 16:2427-2429 17:2430-2493 19:2494-2534 21:2535-2547 22:2548-2673 23:2674-2696 25:2697-2741 27:2742-2820 28:2821-2868 29:2869-3455 31:3456-4210 33:4211-4255 34:4256-4281 36:4282-4323 37:4324-4356 39:4357-4461]	GCCCTGTGTTCCACGAGTACCCGGATATGGTCTAGTTCCTCGCATCTGCTTAACCATCTTTTCAAACCCATCTAGGACCTCGGTGAGTCGGACAACATCTTCATATCTTCGGAGATACGCGGATCGAAGGAATCGCAATAAATCCTTTCCAACAACATCTAATCCCTCATTGAATGAACGCTGCTCAAACACCGGAGGATAGCGAGGATCGGAGAAATTCTTGTCAAGGACTTGGACGCACCGCACGACTGATGGTGGAATGATATTGTATGCGGAACGTAGATGTGGAAGGTCCTCCCATACGGGTCGTTTCAGTGCAATTGCCGAATCCTCGTCTCCTCTAAATGTCTTTTCCATGGCGCAAGAACCGACAAGGTCTATAACTCTTCGGACTGGTTC…
TRINITY_DN562_c0_g1_i4	3455	[0:0-90 2:91-307 4:308-453 5:454-560 6:561-605 8:606-777 11:778-1949 12:1950-2193 14:2194-2426 15:2427-2492 19:2493-2533 20:2534-2672 23:2673-2695 25:2696-2740 26:2741-2819 28:2820-2867 29:2868-3454]	GCCCTGTGTTCCACGAGTACCCGGATATGGTCTAGTTCCTCGCATCTGCTTAACCATCTTTTCAAACCCATCTAGGACCTCGGTGAGTCGGACAACATCTTCATATCTTCGGAGATACGCGGATCGAAGGAATCGCAATAAATCCTTTCCAACAACATCTAATCCCTCATTGAATGAACGCTGCTCAAACACCGGAGGATAGCGAGGATCGGAGAAATTCTTGTCAAGGACTTGGACGCACCGCACGACTGATGGTGGAATGATATTGTATGCGGAACGTAGATGTGGAAGGTCCTCCCATACGGGTCGTTTCAGTGCAATTGCCGAATCCTCGTCTCCTCTAAATGTCTTTTCCATGGCGCAAGAACCGACAAGGTCTATAACTCTTCGGACTGGTTC…
TRINITY_DN562_c0_g1_i5	4642	[0:0-90 2:91-307 4:308-453 5:454-560 7:561-753 10:754-777 11:778-1949 13:1950-2193 14:2194-2426 16:2427-2429 17:2430-2493 19:2494-2534 21:2535-2547 22:2548-2673 23:2674-2696 24:2697-2868 29:2869-3455 31:3456-4210 32:4211-4255 34:4256-4281 35:4282-4323 37:4324-4356 38:4357-4641]	GCCCTGTGTTCCACGAGTACCCGGATATGGTCTAGTTCCTCGCATCTGCTTAACCATCTTTTCAAACCCATCTAGGACCTCGGTGAGTCGGACAACATCTTCATATCTTCGGAGATACGCGGATCGAAGGAATCGCAATAAATCCTTTCCAACAACATCTAATCCCTCATTGAATGAACGCTGCTCAAACACCGGAGGATAGCGAGGATCGGAGAAATTCTTGTCAAGGACTTGGACGCACCGCACGACTGATGGTGGAATGATATTGTATGCGGAACGTAGATGTGGAAGGTCCTCCCATACGGGTCGTTTCAGTGCAATTGCCGAATCCTCGTCTCCTCTAAATGTCTTTTCCATGGCGCAAGAACCGACAAGGTCTATAACTCTTCGGACTGGTTC…
TRINITY_DN562_c0_g1_i6	3455	[0:0-90 2:91-307 4:308-453 5:454-560 7:561-753 10:754-777 11:778-1949 13:1950-2193 14:2194-2426 15:2427-2492 19:2493-2533 20:2534-2672 23:2673-2695 25:2696-2740 26:2741-2819 28:2820-2867 29:2868-3454]	GCCCTGTGTTCCACGAGTACCCGGATATGGTCTAGTTCCTCGCATCTGCTTAACCATCTTTTCAAACCCATCTAGGACCTCGGTGAGTCGGACAACATCTTCATATCTTCGGAGATACGCGGATCGAAGGAATCGCAATAAATCCTTTCCAACAACATCTAATCCCTCATTGAATGAACGCTGCTCAAACACCGGAGGATAGCGAGGATCGGAGAAATTCTTGTCAAGGACTTGGACGCACCGCACGACTGATGGTGGAATGATATTGTATGCGGAACGTAGATGTGGAAGGTCCTCCCATACGGGTCGTTTCAGTGCAATTGCCGAATCCTCGTCTCCTCTAAATGTCTTTTCCATGGCGCAAGAACCGACAAGGTCTATAACTCTTCGGACTGGTTC…
TRINITY_DN562_c0_g1_i7	4941	[1:0-284 2:285-501 3:502-647 5:648-754 6:755-799 8:800-971 11:972-2143 13:2144-2387 14:2388-2620 16:2621-2623 17:2624-2687 19:2688-2728 21:2729-2741 22:2742-2867 23:2868-2890 24:2891-3062 29:3063-3649 31:3650-4404 32:4405-4449 34:4450-4475 35:4476-4517 37:4518-4550 38:4551-4835 39:4836-4940]	GACTCTAGCATCTTCAACTTCGGAGACGAATTAGACTCAAAGGATAAACCACAGTACAAGTCAGTGTCGTTGTATACTGGAAGCCTTCCCAATTTCGCAGCCCAAAGAGTGCGTGGGGCGTAGTTCACCGATAACACCGACAATGGGGGAGTCTCCAAGAACTCATACACATAGGGATGTACCGGCCAAGTGTAGCCCTGTGTTCCACGAGTACCCGTTGATGGTCTAGTTCCTCTTATCTGCCTAACCATCCTTTCGAATCCATCTAGGACATCGGTCAGGCGCACAACATCTTCATATCTTCGGAGATACGCGGATCGAAGGAATCGCAATAAATCCTTTCCAACAACATCTAATCCCTCATTGAATGAACGCTGCTCAAACACCGGAGGATAGCGA…
TRINITY_DN6182_c0_g2_i1	661	[0:0-62 3:63-177 4:178-212 5:213-315 10:316-341 12:342-372 14:373-413 16:414-465 17:466-660]	AGTCTTCTTTCCTGTGGACACTTCGAAGGGTCGGTCCAACATCATAAGCTTTCCACCGGGTACTAAGAACGAGGGACCGTAACTTCCAAAGGCCGACAACAATCGAAACTCTCGTCGATCATCTGCGACACATCTGGGGTACAGCGGGAACTTGGACTCGTCTGTCTGTGGGTTGGCGATCGCATTCATGATGACCGAAATGTTATACGGAGTGGGTGCGTAGGGTTCCATACCCGGGAAAGACAGTTGCATTGCTAAGTTCTCGATCTCGTGGACTTTATCGAGCCGAGGCGGATGAACCAACAGGTCTCTTCTCAAATCCTGGATGGACTTGCATGCCTCCCTATCTGCAATTCTGCCCTGTCCGTCGGTGTACGCCAAACTCCAGTAGATCTTAGC…
TRINITY_DN6182_c0_g2_i3	661	[0:0-62 2:63-177 4:178-212 6:213-282 7:283-314 9:315-315 10:316-341 11:342-366 13:367-372 14:373-413 15:414-465 17:466-660]	AGTCTTCTTTCCTGTGGACACTTCGAAGGGTCGGTCCAACATCATAAGCTTTCCACCGGGTACCAGGAACGAGGGACCGTAACTTCCGAAGGCCGACAACAATCTGAACTCCCGTCGATCATCTGCAACACATCTGGGGTATAGCGGGAATTTCGATTCGTCTGTCTGTGGGTTGGCAATCGCATTCATGATGACCGAAATGTTATACGGAGTAGGTGCGTAAGGTTCCATTCCCGGGAATGACAGTTGCATCGCTAGGTTCTCGATCTCGTGAACTTTATCGAGCCGTGGAGGATGAACCAGCAGGTCCCTTCTTAAATCCTGGATGGACTTGCATGCCTCTCTATCTGCAATTCTACCCTGTCCGTCGGTATACGCCAAACTCCAGTAGATCTTAGC…
TRINITY_DN741_c0_g1_i1	4205	[0:0-48 2:49-89 3:90-147 5:148-256 7:257-420 8:421-449 10:450-591 11:592-602 13:603-635 14:636-648 16:649-792 22:793-813 23:814-830 24:831-885 28:886-1070 29:1071-1305 30:1306-1543 32:1544-2628 34:2629-3185 35:3186-3287 37:3288-3362 38:3363-3406 39:3407-3693 41:3694-3847 43:3848-4080 45:4081-4125 46:4126-4204]	ACATGGGTTATGGACTCCTTTGATCTCCTTCACACGGGTCATGTCGGTGTATGCTTGCTCTAGCGGTTTCATGATGAACCCTATCTTGGTAACGATCCTAGCATCTCCTGCTCCAGTCTTCTTTCCCGTGGACACTTCGAAGGGGCGGTCCAACATCATAAGCTTTCCACCGGGTACCAAGAACGAGGGACCGTAACTTCCAAAGGCTGACAACAACCGGAACTCTCGTCGATCATCTGCAACACATCTGGGGTATAGCGGGAATCTTGACTCGTCTGTCTGTGGGTTGGCAATCGCATTCATGATGACCGAGATGTTATACGGAGTAGGTGCGTAGGGTTCCATACCCGGGAAAGACAGCTGCATCGCTAGGTTCTCGATCTCGTGAACTTTATCAAG…
TRINITY_DN741_c0_g1_i10	4538	[1:0-382 2:383-423 4:424-481 5:482-590 6:591-754 8:755-783 9:784-925 11:926-936 13:937-969 15:970-987 18:988-1066 19:1067-1102 21:1103-1147 23:1148-1164 25:1165-1185 26:1186-1403 29:1404-1638 31:1639-1876 32:1877-2961 33:2962-3518 35:3519-3620 37:3621-3695 38:3696-3739 39:3740-4026 41:4027-4180 43:4181-4413 45:4414-4458 46:4459-4537]	TGCTACCTGATCCCGTAGACACACTGTTCGAGGAAATCACAATACGTCTCATCGCTACTCAAGTACAATTTATATAACAAGGGTATAAGTCCAACACTGCTTATGCACCCGACCAGAAAACTCAACTACATGTCTACCACCCGTCATCGAGTCTCATCTTCTTGCTACCTGATCCCGTATTCCCCTCTTCTCTAGTTCTCTTCCTTCCGGAGACAGCCTCAGCGATGGATGTTCCACTATATGTTCTCAGTGCATGGATTATCGAACTGGCATTCTCGGTTTCGGCAACCCGGATCAGCGAAGAAGACGAAGTTCTACCCATGACATTCGAACCGCAGGGATTATGGACTCCTTTGATTTCTTTCACACGGGTTAGGTCGGTATATGCTTGCTCTAGCG…
TRINITY_DN741_c0_g1_i2	3555	[0:0-48 2:49-89 3:90-147 5:148-256 7:257-420 8:421-449 10:450-591 11:592-602 13:603-635 15:636-653 18:654-732 19:733-768 21:769-813 23:814-830 25:831-851 26:852-1069 29:1070-1304 31:1305-1542 32:1543-2627 33:2628-3184 35:3185-3286 36:3287-3361 38:3362-3405 40:3406-3554]	ACATGGGTTATGGACTCCTTTGATCTCCTTCACACGGGTCATGTCGGTGTATGCTTGCTCTAGCGGTTTCATGATGAACCCTATCTTGGTAACGATCCTAGCATCTCCTGCTCCAGTCTTCTTTCCCGTGGACACTTCGAAGGGGCGGTCCAACATCATAAGCTTTCCACCGGGTACCAAGAACGAGGGACCGTAACTTCCAAAGGCTGACAACAACCGGAACTCTCGTCGATCATCTGCAACACATCTGGGGTATAGCGGGAATCTTGACTCGTCTGTCTGTGGGTTGGCAATCGCATTCATGATGACCGAGATGTTATACGGAGTAGGTGCGTAGGGTTCCATACCCGGGAAAGACAGCTGCATCGCTAGGTTCTCGATCTCGTGAACTTTATCAAG…
TRINITY_DN741_c0_g1_i3	2026	[13:0-32 15:33-50 17:51-129 19:130-165 20:166-189 22:190-210 23:211-227 25:228-248 27:249-282 28:283-467 29:468-702 31:703-940 32:941-2025]	TTGGTATCCCTCTCCTATCACCACACATCCTGCATACTTCCCGGAGGACGGCACTACTGCGAGAATTTGTGACTTTGATTCGATGGCAAAGGCAATGCACCAATAGATATGCGCTAACTCGAATCCCAATTCCGTACGACAGATGGACCCCCAGGATCCCTTCAGACTATCGAACACCGCTTGTGCTTCGTCCGCTGTTTCTCCGAGAAGTCCCATAAAGTAACGAGATATGATGGCTGGGATTATCCTATAATCCGGAAGAGAAAGGTCGACTTCGTATGGAAGACAGAATCCGACTCCGTTAGGGATAGAGGAAGCCGCACTGATCTCCGGGTTGTAATCCTTGAACTTGACTGCCAGGTTCGCATGCGCCATATATCTCGTCTCACGGGCAAGCAT…
TRINITY_DN741_c0_g1_i4	4204	[0:0-48 2:49-89 3:90-147 5:148-256 7:257-420 8:421-449 10:450-591 11:592-602 13:603-635 15:636-653 18:654-732 19:733-768 21:769-813 23:814-830 25:831-851 26:852-1069 29:1070-1304 31:1305-1542 32:1543-2627 34:2628-3184 35:3185-3286 37:3287-3361 38:3362-3405 39:3406-3692 41:3693-3846 43:3847-4079 45:4080-4124 46:4125-4203]	ACATGGGTTATGGACTCCTTTGATCTCCTTCACACGGGTCATGTCGGTGTATGCTTGCTCTAGCGGTTTCATGATGAACCCTATCTTGGTAACGATCCTAGCATCTCCTGCTCCAGTCTTCTTTCCCGTGGACACTTCGAAGGGGCGGTCCAACATCATAAGCTTTCCACCGGGTACCAAGAACGAGGGACCGTAACTTCCAAAGGCTGACAACAACCGGAACTCTCGTCGATCATCTGCAACACATCTGGGGTATAGCGGGAATCTTGACTCGTCTGTCTGTGGGTTGGCAATCGCATTCATGATGACCGAGATGTTATACGGAGTAGGTGCGTAGGGTTCCATACCCGGGAAAGACAGCTGCATCGCTAGGTTCTCGATCTCGTGAACTTTATCAAG…
TRINITY_DN741_c0_g1_i5	2026	[13:0-32 15:33-50 17:51-129 19:130-165 20:166-189 22:190-210 23:211-227 25:228-248 27:249-282 28:283-467 29:468-702 30:703-940 32:941-2025]	TTGGTATCCCTCTCCTATCACCACACATCCTGCATACTTCCCGGAGGACGGCACTACTGCGAGAATTTGTGACTTTGATTCGATGGCAAAGGCAATGCACCAATAGATATGCGCTAACTCGAATCCCAATTCCGTACGACAGATGGACCCCCAGGATCCCTTCAGACTATCGAACACCGCTTGTGCTTCGTCCGCTGTTTCTCCGAGAAGTCCCATAAAGTAACGAGATATGATGGCTGGGATTATCCTATAATCCGGAAGAGAAAGGTCGACTTCGTATGGAAGACAGAATCCGACTCCGTTAGGGATAGAGGAAGCCGCACTGATCTCCGGGTTGTAATCCTTGAACTTGACTGCCAGGTTCGCATGCGCCATATATCTCGTCTCACGGGCAAGCAT…
TRINITY_DN741_c0_g1_i6	1306	[0:0-48 2:49-89 3:90-147 5:148-256 7:257-420 8:421-449 10:450-591 11:592-602 13:603-635 15:636-653 18:654-732 19:733-768 20:769-792 22:793-813 23:814-830 25:831-851 27:852-885 28:886-1070 29:1071-1305]	ACATGGGTTATGGACTCCTTTGATCTCCTTCACACGGGTCATGTCGGTGTATGCTTGCTCTAGCGGTTTCATGATGAACCCTATCTTGGTAACGATCCTAGCATCTCCTGCTCCAGTCTTCTTTCCCGTGGACACTTCGAAGGGGCGGTCCAACATCATAAGCTTTCCACCGGGTACCAAGAACGAGGGACCGTAACTTCCAAAGGCTGACAACAACCGGAACTCTCGTCGATCATCTGCAACACATCTGGGGTATAGCGGGAATCTTGACTCGTCTGTCTGTGGGTTGGCAATCGCATTCATGATGACCGAGATGTTATACGGAGTAGGTGCGTAGGGTTCCATACCCGGGAAAGACAGCTGCATCGCTAGGTTCTCGATCTCGTGAACTTTATCAAG…
TRINITY_DN741_c0_g1_i7	3556	[0:0-48 2:49-89 3:90-147 5:148-256 7:257-420 8:421-449 10:450-591 11:592-602 13:603-635 14:636-648 16:649-792 22:793-813 23:814-830 24:831-885 28:886-1070 29:1071-1305 30:1306-1543 32:1544-2628 33:2629-3185 35:3186-3287 36:3288-3362 38:3363-3406 40:3407-3555]	ACATGGGTTATGGACTCCTTTGATCTCCTTCACACGGGTCATGTCGGTGTATGCTTGCTCTAGCGGTTTCATGATGAACCCTATCTTGGTAACGATCCTAGCATCTCCTGCTCCAGTCTTCTTTCCCGTGGACACTTCGAAGGGGCGGTCCAACATCATAAGCTTTCCACCGGGTACCAAGAACGAGGGACCGTAACTTCCAAAGGCTGACAACAACCGGAACTCTCGTCGATCATCTGCAACACATCTGGGGTATAGCGGGAATCTTGACTCGTCTGTCTGTGGGTTGGCAATCGCATTCATGATGACCGAGATGTTATACGGAGTAGGTGCGTAGGGTTCCATACCCGGGAAAGACAGCTGCATCGCTAGGTTCTCGATCTCGTGAACTTTATCAAG…
TRINITY_DN741_c0_g1_i8	2629	[0:0-48 2:49-89 3:90-147 5:148-256 7:257-420 8:421-449 10:450-591 11:592-602 13:603-635 14:636-648 16:649-792 22:793-813 23:814-830 24:831-885 28:886-1070 29:1071-1305 31:1306-1543 32:1544-2628]	ACATGGGTTATGGACTCCTTTGATCTCCTTCACACGGGTCATGTCGGTGTATGCTTGCTCTAGCGGTTTCATGATGAACCCTATCTTGGTAACGATCCTAGCATCTCCTGCTCCAGTCTTCTTTCCCGTGGACACTTCGAAGGGGCGGTCCAACATCATAAGCTTTCCACCGGGTACCAAGAACGAGGGACCGTAACTTCCAAAGGCTGACAACAACCGGAACTCTCGTCGATCATCTGCAACACATCTGGGGTATAGCGGGAATCTTGACTCGTCTGTCTGTGGGTTGGCAATCGCATTCATGATGACCGAGATGTTATACGGAGTAGGTGCGTAGGGTTCCATACCCGGGAAAGACAGCTGCATCGCTAGGTTCTCGATCTCGTGAACTTTATCAAG…
TRINITY_DN741_c0_g1_i9	4539	[1:0-382 2:383-423 4:424-481 5:482-590 6:591-754 8:755-783 9:784-925 11:926-936 12:937-982 16:983-1126 22:1127-1147 23:1148-1164 24:1165-1219 28:1220-1404 29:1405-1639 30:1640-1877 32:1878-2962 34:2963-3519 35:3520-3621 37:3622-3696 38:3697-3740 39:3741-4027 42:4028-4181 43:4182-4414 44:4415-4459 46:4460-4538]	TGCTACCTGATCCCGTAGACACACTGTTCGAGGAAATCACAATACGTCTCATCGCTACTCAAGTACAATTTATATAACAAGGGTATAAGTCCAACACTGCTTATGCACCCGACCAGAAAACTCAACTACATGTCTACCACCCGTCATCGAGTCTCATCTTCTTGCTACCTGATCCCGTATTCCCCTCTTCTCTAGTTCTCTTCCTTCCGGAGACAGCCTCAGCGATGGATGTTCCACTATATGTTCTCAGTGCATGGATTATCGAACTGGCATTCTCGGTTTCGGCAACCCGGATCAGCGAAGAAGACGAAGTTCTACCCATGACATTCGAACCGCAGGGATTATGGACTCCTTTGATTTCTTTCACACGGGTTAGGTCGGTATATGCTTGCTCTAGCG…
TRINITY_DN7848_c1_g1_i1	779	[1:0-105 3:106-141 4:142-188 5:189-193 9:194-204 10:205-227 12:228-272 14:273-278 15:279-279 17:280-315 19:316-530 20:531-549 24:550-594 25:595-647 27:648-669 28:670-778]	AGCTTGCCAAGCGCAATCCTGGCCATCTCCAGACTCCTTCTCCACTCTACGACGTATGATCGATGAACATTCCCATGTCCTCATCACAGAGCCATTACCAGTATACCTCCCGTTTGGCGAATTCGCTCCCCATTTTAACCTTGAACTCCAAAACCCTCTCGAATCTGCCATCCTACTCGATATATGCCGCGGTCTACCCCTACCAACTACAGAAGAGGTATTCGAAGCACAGGCCGCATCATGGGCAAAAGAGATAAAACTGGTACATGGTCACAAAAGGGAAGCACGGGTCAATTGGGATGTGTTCTTTGTAGATGGGTGCCAGGAACTTCCTATCGCAGACGGTGTACCCCCAAACCCATCCATGGCTAGACGTATCCATCACCAACTCAAGAGGTT…
TRINITY_DN7848_c1_g1_i2	779	[1:0-105 3:106-141 4:142-188 5:189-193 9:194-204 10:205-227 11:228-282 18:283-315 19:316-530 21:531-548 22:549-594 25:595-647 27:648-669 28:670-778]	AGCTTGCCAAGCGCAATCCTGGCCATCTCCAGACTCCTTCTCCACTCTACGACGTATGATCGATGAACATTCCCATGTCCTCATCACAGAGCCATTACCAGTATACCTCCCGTTTGGCGAATTCGCTCCCCATTTTAACCTTGAACTCCAAAACCCTCTCGAATCTGCCATCCTACTCGATATATGCCGCGGTCTACCCCTACCAACTACAGAAGAGGTATTCGAAGCGCAAGCTGTATCATGGGCGAAAGAGATTAAACTGGTACACGGTCACAAAAGAGAGGCACGGGTCAACTGGGATGTGTTCTTTGTAGAGGGGTGCCAGGAACTTCCTATCGCAGACGGTGTACCCCCAAACCCATCCATGGCTAGACGTATCCATCACCAACTCAAGAGGTT…
TRINITY_DN7848_c1_g1_i3	688	[0:0-50 4:51-97 6:98-101 7:102-102 9:103-113 10:114-136 12:137-181 13:182-188 17:189-224 19:225-439 21:440-457 23:458-458 24:459-503 25:504-556 26:557-578 28:579-687]	CCATTGCCAGTATATCTCCCGTTTGGCGAATTCGGTCCCCACTTTAACCTCGAACTCCAAAACCCTCTCGAATCTGCCATCCTACTCGATATATGCCGTGGTTTACCCCTACCAACTACAGAAGAGGTATTCGAAGCACAGGCCGCATCATGGGCAAAAGAGATAAAACTGGTACATGGTCATAAAAGAGAAGCACGGGTCAATTGGGATGTGTTCTTTGTAGATGGGTGCCAGGAACTTCCTATCGCAGACGGTGTACCCCCAAACCCATCCATGGCTAGACGTATCCATCACCAACTCAAGAGGTTTCGAGATAAAATCAGAGGGCGACGTTTCTATCCCCGAGCAACCCACAAGAATATGAGTAGGAGCACACGCAGAGAGTACGAGCAAAGTACA…
TRINITY_DN7848_c1_g1_i4	688	[0:0-50 4:51-97 6:98-101 7:102-102 9:103-113 10:114-136 12:137-181 13:182-188 17:189-224 19:225-439 20:440-458 24:459-503 25:504-556 27:557-578 28:579-687]	CCATTGCCAGTATATCTCCCGTTTGGCGAATTCGGTCCCCACTTTAACCTCGAACTCCAAAACCCTCTCGAATCTGCCATCCTACTCGATATATGCCGTGGTTTACCCCTACCAACTACAGAAGAGGTATTCGAAGCACAGGCCGCATCATGGGCAAAAGAGATAAAACTGGTACATGGTCATAAAAGAGAAGCACGGGTCAATTGGGATGTGTTCTTTGTAGATGGGTGCCAGGAACTTCCTATCGCAGACGGTGTACCCCCAAACCCATCCATGGCTAGACGTATCCATCACCAACTCAAGAGGTTTCGAGATAAAATCAGAGGGCGACGTTTCTATCCCCGAGCAACCCACAAGAATATGAGTAGGAGCACACGCAGAGAGTACGAGCAAAGTACA…
TRINITY_DN7848_c1_g1_i5	779	[1:0-105 3:106-141 4:142-188 5:189-193 9:194-204 10:205-227 11:228-282 18:283-315 19:316-530 21:531-548 23:549-549 24:550-594 25:595-647 27:648-669 28:670-778]	AGCTTGCCAAGCGCAATCCTGGCCATCTCCAGACTCCTTCTCCACTCTACGACGTATGATCGATGAACATTCCCATGTCCTCATCACAGAGCCATTACCAGTATACCTCCCGTTTGGCGAATTCGCTCCCCATTTTAACCTTGAACTCCAAAACCCTCTCGAATCTGCCATCCTACTCGATATATGCCGCGGTCTACCCCTACCAACTACAGAAGAGGTATTCGAAGCGCAAGCTGTATCATGGGCGAAAGAGATTAAACTGGTACACGGTCACAAAAGAGAGGCACGGGTCAACTGGGATGTGTTCTTTGTAGAGGGGTGCCAGGAACTTCCTATCGCAGACGGTGTACCCCCAAACCCATCCATGGCTAGACGTATCCATCACCAACTCAAGAGGTT…
TRINITY_DN7848_c1_g1_i6	557	[0:0-50 4:51-97 6:98-101 8:102-113 10:114-136 12:137-181 14:182-187 16:188-191 18:192-224 19:225-439 20:440-458 24:459-503 25:504-556]	CCATTGCCAGTATATCTCCCGTTTGGCGAATTCGGTCCCCACTTTAACCTCGAACTCCAAAACCCTCTCGAATCTGCCATCCTACTCGATATATGCCGTGGTCTTCCCCTACCGACTACAGAAGAGGTATTCGAAGCACAGGCCGCATCATGGGCAAAAGAGATAAAACTGGTACATGGTCACAAAAGAGAAGCACGGGTCAACTGGGATGTGTTCTTTGTAGAGGGGTGCCAGGAACTTCCTATCGCAGACGGTGTACCCCCAAACCCATCCATGGCTAGACGTATCCATCACCAACTCAAGAGGTTTCGAGATAAAATCAGAGGGCGACGTTTCTATCCCCGAGCAACCCACAAGAATATGAGTAGGAGCACACGCAGAGAGTACGAGCAAAGTACA…
TRINITY_DN7848_c1_g1_i8	719	[2:0-45 3:46-81 4:82-128 5:129-133 9:134-144 10:145-167 12:168-212 14:213-218 15:219-219 17:220-255 19:256-470 20:471-489 24:490-534 25:535-587 27:588-609 28:610-718]	CGATGAACATCCCCACGTTCTCATCACAGAGCCATTGCCAGCATATCTCCCGTTTGGCGAATTCGCTCCCCATTTTAACCTTGAACTCCAAAACCCTCTCGAATCTGCCATCCTACTCGATATATGCCGCGGTCTACCCCTACCAACTACAGAAGAGGTATTCGAAGCACAGGCCGCATCATGGGCAAAAGAGATAAAACTGGTACATGGTCACAAAAGGGAAGCACGGGTCAATTGGGATGTGTTCTTTGTAGATGGGTGCCAGGAACTTCCTATCGCAGACGGTGTACCCCCAAACCCATCCATGGCTAGACGTATCCATCACCAACTCAAGAGGTTTCGAGATAAAATCAGAGGGCGACGTTTCTATCCCCGAGCAACCCACAAGAATATGAGTAG…
TRINITY_DN8815_c0_g1_i1	3199	[0:0-3198]	TGGACGTAGTAGGGTGGGGTCTTGGTGGTCCCCAATCACACCTTCCATTCATTACTGAACGAACGACATGACTAGTTTCTCCCCTTCATGACTTGAGTAAAAAGCCACTTCGCGGGCACCAAAATTCTGAAATTAACGCTAGTTACTTTTCATAACTAAAAACATTAGAAAAAGAAGGAAACACTGGACGTAGTAGGGTGATCATCTCATTTCCTTAGATGACACTCGATTACATGGTCGTGCACAGGGCGGTCTTTCGACGATTCAAGCTCCGAAGAGCCCTAGCCACTCCAGGACTTATGCTGTTTACGAATAAACGTTTAGGCGGGTAGGCCCTTAGCTGCCTCCTGTTAGACAGGAACACCATCCCATACCACATCTTCATCATGACCTCTTCTT…
TRINITY_DN9679_c0_g1_i1	503	[0:0-502]	CGTGTAACCCAGACCCAGTCAAACGAGTAATCGACCTAGTAGGATCATGCGCGATGGAGAAGACTTTCAGATCTGATGAAGAGTCGGCCATAGCACTAAAACGCCCGATTTGGGAGGACCTTCCGCATCTCCACACCACGTACAATATTATACCTCCGTCCGTTGTGCGATGCGTCCAGAGTATATGCAGCTCATTCAAGGATCCGCGCTACCCACCGTTGCCAGAACCGTATACACTGAACGAGGGGTTAAACATCGTCGGAAAGGATTTACTTCGCTTCCTCCGTTCCGCATACCTACGGCGTTACCAAGATGTAGAGAGGCTCAGCGAGGTTATATCGGGTTATGAGAAGCTCGTGAAGACGATATCCAGAGTCAGACCCACACCTGGTACAAAAG…
TRINITY_DN971_c0_g1_i1	4525	[0:0-241 2:242-281 3:282-346 4:347-378 6:379-414 8:415-447 9:448-512 10:513-545 12:546-654 14:655-720 15:721-769 17:770-795 18:796-863 19:864-915 21:916-959 23:960-1119 24:1120-1145 25:1146-1176 27:1177-1203 28:1204-1308 30:1309-1652 32:1653-1689 33:1690-2935 34:2936-2972 36:2973-3086 38:3087-3144 39:3145-3349 41:3350-3595 42:3596-3658 44:3659-3692 45:3693-4524]	GTTTCCGCTGCTAGCACTTGGTGTAGGGGGGCTTTAGACCCAACCCTGGAATGTTTCGGGTACATCACGTACTACAGAGTAACTATAAACAATAGGTATATGTACAGGGGCAGCTAACATTCCTAGGAAATCCAGTACACGAAAGTCCTCAAGTAACTCCATCACTTCCTCCTTCTCCACATACCCGTATGCCTCTAGCATCTTCAATTTCGGAGACGAATTCGACTCAAAGCTGAGACCGGCGTACAAATCGGACTCTTGATAGACTGGGCGACGTTCCAACTTGGCTGTCCATAAACGCTTTGGGGCGAAGTTTATCGATAACACTGTCAAGGGTGGTGCATCTAAGAAATCGTATCCTTCCGGTTTCACTGGCCACGTGTATCCTTGGGTTCCTTT…
TRINITY_DN971_c0_g1_i2	4525	[0:0-241 2:242-281 3:282-346 4:347-378 6:379-414 8:415-447 9:448-512 10:513-545 12:546-654 14:655-720 15:721-769 17:770-795 18:796-863 19:864-915 21:916-959 23:960-1119 24:1120-1145 25:1146-1176 27:1177-1203 28:1204-1308 30:1309-1652 32:1653-1689 33:1690-2935 34:2936-2972 36:2973-3086 38:3087-3144 39:3145-3349 40:3350-3595 42:3596-3658 43:3659-3692 45:3693-4524]	GTTTCCGCTGCTAGCACTTGGTGTAGGGGGGCTTTAGACCCAACCCTGGAATGTTTCGGGTACATCACGTACTACAGAGTAACTATAAACAATAGGTATATGTACAGGGGCAGCTAACATTCCTAGGAAATCCAGTACACGAAAGTCCTCAAGTAACTCCATCACTTCCTCCTTCTCCACATACCCGTATGCCTCTAGCATCTTCAATTTCGGAGACGAATTCGACTCAAAGCTGAGACCGGCGTACAAATCGGACTCTTGATAGACTGGGCGACGTTCCAACTTGGCTGTCCATAAACGCTTTGGGGCGAAGTTTATCGATAACACTGTCAAGGGTGGTGCATCTAAGAAATCGTATCCTTCCGGTTTCACTGGCCACGTGTATCCTTGGGTTCCTTT…
TRINITY_DN971_c0_g1_i3	883	[16:0-25 18:26-93 20:94-145 21:146-189 23:190-349 24:350-375 25:376-406 27:407-433 28:434-538 30:539-882]	TTTTAACTGGATCTGGGTTGTCCGCGTCCTCAGGAAGAATGCCATCGTCGCCAGCTACGTTAACTTCTTCTTCATCCCGAACGACAGGAGACACAATGAGGTAATGGGCAAGAGTGCAGCTCATCAGGTTTCCGAATATACCCAAGAGGCTTGCTACCATATGCGGGATCGAATCGTGGAAGTCTCCCTCAGACGTGTCTATGCCCCTGTACCTTTCCAGTGATACGGAAGGACGCTCTACGCAGGACTCTTGGTACTCTCCCAACAGCATATCCATAGTGACCATGAGGGGGCCATACCGTTCATCCACAATCTCGACTTCTACTCCTTCCATGAACTTTTCCAACCCTTTCAAACATCTGGACTGCTCTGACATATTGCTCGTAAAATTCGAGAGAT…
TRINITY_DN971_c0_g1_i5	4525	[0:0-241 2:242-281 3:282-346 4:347-378 6:379-414 8:415-447 9:448-512 10:513-545 12:546-654 14:655-720 15:721-769 17:770-795 18:796-863 19:864-915 21:916-959 22:960-1119 24:1120-1145 26:1146-1176 27:1177-1203 29:1204-1308 30:1309-1652 31:1653-1689 33:1690-2935 34:2936-2972 36:2973-3086 38:3087-3144 39:3145-3349 41:3350-3595 42:3596-3658 44:3659-3692 45:3693-4524]	GTTTCCGCTGCTAGCACTTGGTGTAGGGGGGCTTTAGACCCAACCCTGGAATGTTTCGGGTACATCACGTACTACAGAGTAACTATAAACAATAGGTATATGTACAGGGGCAGCTAACATTCCTAGGAAATCCAGTACACGAAAGTCCTCAAGTAACTCCATCACTTCCTCCTTCTCCACATACCCGTATGCCTCTAGCATCTTCAATTTCGGAGACGAATTCGACTCAAAGCTGAGACCGGCGTACAAATCGGACTCTTGATAGACTGGGCGACGTTCCAACTTGGCTGTCCATAAACGCTTTGGGGCGAAGTTTATCGATAACACTGTCAAGGGTGGTGCATCTAAGAAATCGTATCCTTCCGGTTTCACTGGCCACGTGTATCCTTGGGTTCCTTT…
TRINITY_DN971_c0_g1_i6	1653	[0:0-241 1:242-281 3:282-346 5:347-378 6:379-414 7:415-447 9:448-512 11:513-545 12:546-654 14:655-720 15:721-769 17:770-795 18:796-863 20:864-915 21:916-959 23:960-1119 24:1120-1145 25:1146-1176 27:1177-1203 29:1204-1308 30:1309-1652]	GTTTCCGCTGCTAGCACTTGGTGTAGGGGGGCTTTAGACCCAACCCTGGAATGTTTCGGGTACATCACGTACTACAGAGTAACTATAAACAATAGGTATATGTACAGGGGCAGCTAACATTCCTAGGAAATCCAGTACACGAAAGTCCTCAAGTAACTCCATCACTTCCTCCTTCTCCACATACCCGTATGCCTCTAGCATCTTCAATTTCGGAGACGAATTCGACTCAAAGCTGAGACCGGTATACAAATCAGACTCTCGATAGACTGGGCGACGTTCCAGCTTGGCTGTCCATAAACGCTTTGGGGCGAAGTTTATCGATAACACTGTCAAGGGTGGTGCATCTAGGAAATCGTATCCTTCCGGTCTCATCGGCCATGTGTATCCTTGGGTTCCTTT…
TRINITY_DN971_c0_g1_i7	2936	[0:0-241 1:242-281 3:282-346 5:347-378 6:379-414 7:415-447 9:448-512 11:513-545 12:546-654 13:655-720 15:721-769 16:770-795 18:796-863 20:864-915 21:916-959 22:960-1119 24:1120-1145 26:1146-1176 27:1177-1203 29:1204-1308 30:1309-1652 32:1653-1689 33:1690-2935]	GTTTCCGCTGCTAGCACTTGGTGTAGGGGGGCTTTAGACCCAACCCTGGAATGTTTCGGGTACATCACGTACTACAGAGTAACTATAAACAATAGGTATATGTACAGGGGCAGCTAACATTCCTAGGAAATCCAGTACACGAAAGTCCTCAAGTAACTCCATCACTTCCTCCTTCTCCACATACCCGTATGCCTCTAGCATCTTCAATTTCGGAGACGAATTCGACTCAAAGCTGAGACCGGTATACAAATCAGACTCTCGATAGACTGGGCGACGTTCCAGCTTGGCTGTCCATAAACGCTTTGGGGCGAAGTTTATCGATAACACTGTCAAGGGTGGTGCATCTAGGAAATCGTATCCTTCCGGTCTCATCGGCCATGTGTATCCTTGGGTTCCTTT…
TRINITY_DN971_c0_g1_i9	3659	[0:0-241 1:242-281 3:282-346 5:347-378 6:379-414 7:415-447 9:448-512 11:513-545 12:546-654 13:655-720 15:721-769 16:770-795 18:796-863 19:864-915 21:916-959 23:960-1119 24:1120-1145 25:1146-1176 27:1177-1203 28:1204-1308 30:1309-1652 32:1653-1689 33:1690-2935 35:2936-2972 36:2973-3086 37:3087-3144 39:3145-3349 41:3350-3595 42:3596-3658]	GTTTCCGCTGCTAGCACTTGGTGTAGGGGGGCTTTAGACCCAACCCTGGAATGTTTCGGGTACATCACGTACTACAGAGTAACTATAAACAATAGGTATATGTACAGGGGCAGCTAACATTCCTAGGAAATCCAGTACACGAAAGTCCTCAAGTAACTCCATCACTTCCTCCTTCTCCACATACCCGTATGCCTCTAGCATCTTCAATTTCGGAGACGAATTCGACTCAAAGCTGAGACCGGTATACAAATCAGACTCTCGATAGACTGGGCGACGTTCCAGCTTGGCTGTCCATAAACGCTTTGGGGCGAAGTTTATCGATAACACTGTCAAGGGTGGTGCATCTAGGAAATCGTATCCTTCCGGTCTCATCGGCCATGTGTATCCTTGGGTTCCTTT…
