# Supplementary material for: Armillaria root rot fungi host single-stranded RNA viruses
Source: Sci Rep. 2021 Apr 1;11:7336. doi: 10.1038/s41598-021-86343-7 (PMC8016926; doi:10.1038/s41598-021-86343-7)
Supplement: Supplementary file 6 — Supplementary Information 6. [file 41598_2021_86343_MOESM6_ESM.fasta]

>KX883824_Hubei_virga-like_virus_10
RHRKKFLYVTPTMI-----GDELVKQIARV---NSMSGPDLMRF------------SKLSGGYLPA--------------
------------DVVITKLDRVDAETYD----------------DALVSCTTRYGVMDLTPEFPESV--TVDEMDYVAPV
RKV-GVLRPS-------VQRLQTYYDHIFPGNSTHDMRYDPYHVLHSPLECSTE-RTIMDPSYVTNNKQ----KK-YDHM
VPALRTSIAVNRPNNQIESLLGMIKRNQAAPKLLGLQDSNQMADILVQCFCETYIRKDCRQTFAA-----YPDDPIECDP
SAVLDWLNNQPTGTAKM-IER----FEAPHETDLTKYNYMIKNKVKPQLDVNAPFVYSAVQTIAYQKKNINVLFCPIFRY
MRRRLSPIMK-KKFVIYTDMSPDEFATTVRRNVGPDVV-D-DTNFLEVDISKYDKSQSRVVLLFECELMRRFGVPDYWVE
LWWNAHESTTLIDKDNHIRCDVDYQRKSGDASTFFGNTVFLMALMASLYDLN------KVD-----FGCFAGDDSLLVGG
PDLIY-DYS----SQCADLFNLESKFLRCYTYKAFCSKFLL--KIDR-EVMFVPDPVKLLTKLGRHDIV-----------
-NPQHLEEFRVSMVDITSQYGD-ARVCYELAKAVSDRYHITVD------TSPMIESLYLLFQDPKLLREFF
>NC_035470_Abisko_virus
RHRKTLTYYTPLLD------DALGKLISAT---RFIPIAVMKKSLVPREGVQ----SPKVPGLVPNKQISDVLNARIRLI
RREADDFSGGYPDVKARLERKMVRLEGGGFRIIEQPLKNFNNVTEAIYTVTKKYRDYDL----PTMV--PVEEFVTESRV
RKS-PVLVPN-LELAD-ISLLQLFYDQVLPGNSTHDYRFDPEVVQNGDLILNLE-DTMYNPDYKSNLFK---TER-YDKL
RPLLRTAVPINRPNTQVESLLAMIKRNQSVPDLGGYADVQALADTMLKRF-NCLIKPEARYLLDV-----YKDHKIVPNS
VSVRNWLLTQTTESLSH-IEQ----PEDILIRQHNVYNFMIKSSVKPQLDTSAPYSYAALQTIAYSDKSINVNYCPMFRE
LVDRVLPMLM-DHIVVNTGMAPEELDEKISNICIANELNIHAATSLEVDMSKYDKSQGELMLAFEEKFLRQFGFDEEFIV
SWVRSHQRTILSDVSNKVRCSVSYQRKSGDASTFTMNTFYLMAMLVTLLPLE------NSK-----FACFSGDDSLILGD
SAFNI-NLS----SLTATLFNMESKYFRHYTHNYFCSKFVL--QDAEGNVKLIPDPVKLVTKLGRHDIA-----------
-NWEHLEEYRRSLEDLVKCFSN-SLYYDALSVAVCERYCVERG------VAYAFPVIYNFARNYDLFKTLY
>MH737698_Megastigmus_ssRNA_virus
RHKKTFRYITIDEL------DVVSGYVLTA---SKFTISGTKQSQY----------KVKGGGLVEP--------------
----------VTSVWVNHRRDMPATIEQ---------------ENILHTIIRQYGWIDI----PTAVP-MIDTVQPVLAT
PT--IGLKPN-TSLVA-FQYLQDFYDHVLPGVSQYDYRFDGDQVAFNDVNLFLD-DMTMSMTHTIQFKT----QL-FDKM
RPVLRTAMAKPRMNNLVECLLAMYKRNLNVPQLQGTVDQQQLADYMKNRFLDSYLRADYVHDLDY-----MNTHKIQPNS
ASILDWLTTQPPEVIRQ-IEQ----DRSLAEKNLSEYNYMIKPDVKPNLDASAPWTYGSLQTIAYHDKGINAIFCPVFRD
LKERIIKYLK-PQFIINMELSHDEFAKILSTRITADVL-R-NTRGLEVDMSKYDKSQALSMLLYETALMRMFGVHDDLIL
LWYNAHLDTIINDKTNKAKARIRYQRKSGDASTFIGNTLFLMGILASIFDAG------DFI-----LGVFGGDDSYLISR
RGFDV-DLS----EVCANFMNLETKFLNCYNYPYFCSKFLL--GVGE-NVVFIPDPVKLVTKLGRHDLI-----------
-SPEHVEQYRISLQDLVKCYGD-ASCYEQLSLAINERYRVSGQ------YDEVFSTIYNIVNDRDIFHSLF
>NC_033082_Hubei_virga-like_virus_11
RHTKSLVYYTLRGD------DTISKLIKNIPDKSTLAKAYFKKENMKNN-------KLVGAGVYYD--------------
----------VPEFNQMLTKKIVYESGD----------------DIIQSIIELNYGDKYA---PITL--K--TTQYLDKY
Y---EKKCAP-YRVAD-ISFLQMFYDYVLPGNSCIDYKFDQLHAEKLPFSFDHS-NVVVELSKFGVNNE-----T-FDKL
KPNLRTSIAYPRRLNQLDALIGLNKRNLNIPELDEMVEESYVIDMSVELFIKTYIKDMDTLDKFS-----CSVNQVYPSE
TLIEQWFFDQPEKIKSQ-ITT----VLALETMGLSSYSLMNKKNIKPGLTTESPFEYAAVQTIASQGKTQNMIFCPIFRE
LKRRFLSILK-PNFFMFTDLSPEEFADKLNSRFPVDII-K-TLDKLEIDIGKYDKSQYRLLFEIECKIYSLLGLPDIFIK
YWRRAHEYTTIKDRLHGVKADLLYQRKSGDASTFFGNTIVLMVVLCVLFDLT------DA------YGVFSGDDSVLWMR
DVKDRNDLC-------ANIFNLESKFFK-YNYSYFCSKYLL--IVNG-KFRFIPDPLKVLTKFGRHDIV-----------
-NWEHLEEYRISMTDLLKEYDD-SSIYFEISCAMSERHSKPID------AGLLLTTLHGIVNDKNLFKTLY
>AJ238607_PMTV_Potato_mop-top_virus
RQASKYEEIMVS--------------------------------------------------------------------
--------------------------------------------------------------------------------
----DNAVTV-PDVGN-LVDLQEMYDIAFPGNSIVDTYFDGYEVATGGLQIDMNASLTYYPNRQMKMWK-----E-CRGM
YPMLRTAMPEKRQSGLAEGLLALNKRNMAAPKLQESVNEFEVIESTIEKAKKVFFDESR-----------IDNSKLE-TF
EGAARWWVKQSCTAQKQMLAD----VRTLSEIDVTSYNFMIKGDVKPKLDLSPQSEYSALQTVVYPDKIVNALFGPIMKE
INERIRVALK-PHVIYNTRMTSDELDPAVEFLDVR----E-DHESVEIDFSKFDKSKTSLHIRVVIELYKLFGLDEMIAY
LWEKSQCQTTIKDRVNGIIAQILYQQESGNCDTYGSNTWSAALSLLESLPLE------KAT-----FMIFGGDDSLIFFP
KGMVIEDPC----RRLASMWNFDCKLFN-FKNNSFCGKFLI--KVGE-KYKFAPDPYKLLTKLGRKDIK-----------
-NSDLLSEIFTSIGDNYKSYDD-YRVLEALNVAVMERYKLRCD------VMFGLLALKKYINSFDLFASLF
>KT225271_Colombian_potato_soil-borne_virus
RQASKYDYVTVS--------------------------------------------------------------------
--------------------------------------------------------------------------------
----DNAVVV-PDVGN-TVDLQEMYDTAFPGNSVIDTYFDGYEVATGGLQIDMNASLTYYPNRQIKTWK-----E-IKGM
EPMLRTAMPENRQSGLVEGLLALNKRNMAAPKLQESVNEFQVISDTIEKARKVFFDESR-----------IDCTKIE-TY
EGAARWWVKQSCTAQKQMLAD----VRLLSEIDVTVYNFMIKGNVKPKTDLSPQSEYAALQTVVYPDKIVNAFFGPIMKE
INERIRVALR-PHVIYNTRMTAEELDAAVEFLDVR----E-DHESVEIDFSKFDKSKTSLHIRAVIELYRLFGLDDLTSY
LWEKSQCQTTVKDRMNGIIAQILYQQKSGNCDTYGSNTWSAALALLNTMPLE------RAT-----FMIFGGDDSLMFFP
KGMVIEDPC----RCLASMWNFDCKLFD-FKNNLFCGKFLL--KVGE-KYKFAPDPYKLLTKLGRKDIK-----------
-NSEVLSEIFTSIGDNYKSYND-YRVLEALNVAVIERYKLKCD------IMFGLLALKKYISSFDLFASLF
>AJ223596_Beet_virus_Q
RFGSKYEEFVFS--------------------------------------------------------------------
--------------------------------------------------------------------------------
----DIATKV-PDVGE-AQALQEMYDIAFPGNSTIDTCFDGYEVATGGIHVEID-DLTYYPNKQTKVWS-----E-VKGL
TPVLRTAMPEKRQGGLVESPLALNKRNMAAPQLQESVNEFEIIEKTVTRARDIFFDVDR-----------IDASVMN-TV
ENAARWWGKQSFTAQKQMIAD----TRVVHEIDVCTYNFMIKNDVKPKLDLSPQSEYAALQTVVLPDKIVNALFGPIMKK
INERIRFALK-PHVIYNTRMTASELDAAVEFLDVR----E-EFESVEIDFSKFDKSKTSLHIRAVLELYRMFGLDDLCAY
LWEKSQCQTIVKDRVNGLVAHLLYQQKSGNCDTYGSNTWSAALSLIESLPLE------KAR-----FMIFGGDDSLIFFP
KRMAIPDPC----RRLAAVWNFDCKMFN-FENNAFCGKFLI--KVGE-RYRFAPDPYKLLTKLGRKDIK-----------
-DGKLLSEIFTSVCDNYRYYSD-YRVLEALNVAIIERYRLSCD------VMFGLCALKKHIGSFSLFSSLF
>KT225277_Soil-borne_virus_2
RFGSKYENFVFS--------------------------------------------------------------------
--------------------------------------------------------------------------------
----EKTSVV-PDVGT-VQDLQSMYDVFFPGNSTIDTYFDGYEVATGGLYIGLD-DVTYYPNKQMKTWQ-----E-TKGL
QPVLRTAMPEKRQGGLVESALALNKRNMAAPQLQESINEFEVIEKTIERVKNICFDVDR-----------IDSSPMN-TI
EHAERWWRKQSVSAQNQMLAD----TRVMHEIDLCTYNFMIKNDVKPKLDLSPQSEYSALQTVVYPDKIVNAIFGPIMKE
INERMRMALK-PHVIYNTRMTADELDDAVEFLDVN----E-EFDSVEIDYRKFDKSKNSLHIKVVIALYKLFGLEEMVAY
LWEKSQCQTTIKDRVNGLVAHLLYQQKSGNCDTYGSNTWSAALSLIHTLPLE------KAR-----FMIFGGDDSLIYFP
KGSQIPDPC----GKLASMWNFDCKLFN-FRHNSFCGKFLL--KIGE-RYRFAPDPAKFLTKLGKKGIK-----------
-DGDLLSEIYISVTDNYKSYHD-YRVLEMLNVACIERYKLPCD------IIFGLCALKKQISSFENFSALF
>Z97873_Beet_soil-borne_virus
RCGSKYESITVS--------------------------------------------------------------------
--------------------------------------------------------------------------------
----DRPVSV-PDVGA-VEDLQVMYDIAFPGNSVIETYFDGYDVATGGLEIDIA-NIKYYPNKQKRMWQ-----E-VRGL
TPALRTAMPEKRQSGLIESVLALNKRNMAAPRLQESVNEFEIIENVISKAKAVFFDEKF-----------IDASPMN-SV
SNCQKWWDKQSVTAQKQMLAD----TRIISEIDLCTYNFMIKNDVKPKLDLSPQSEYSALQTVVYPDKIVNAIFGPVMKE
INERILLALR-PHVVYNTRMTAEELDRSVEFLDVR----E-QYDAVEIDFSKFDKSKTSLHIRAVIELYKIFGLDDMLAF
LWEKSQCQTTIRDRQNGLIAHILYQQKSGNCDTYGSNTWSAALALLDALPLE------RAK-----FMVFGGDDSLVFFP
KNMNLADPC----GRLASLWNFDCKFFN-FQNNMFCGKFLL--KIGE-NYKFAPDPFKLLTKLGRKDIK-----------
-NDILLSEIFISISDNYRSYHD-YRVLEALNVAVVERYKLSQD------VLFGLCALKKYLFNFDLFRTLF
>AJ012005_Chinese_wheat_mosaic_virus
RFGSKYESILIC--------------------------------------------------------------------
--------------------------------------------------------------------------------
----DREVRV-PDVGT-PAILQDFYDRVFPGNSTMDSHFDGYEVSTSDISIELE-NCTVQPNKNVRVWQ-----D-KRGL
VPVMRTAMPPKRQNLPVEAMLALKKRNMAAPKLQEAVNEFEVIERTINRAKEIFFNVEL-----------IDDSELS-TR
ESNLRWWGRQSTTARAQMKKE----MRVLHEIDLCFYSYNIKGDEKPKMDRSPQHEYGALQTVVFPDKIVNALFGPVMKE
INERIRMALK-PHVVYNSRMNADELNRTVEFLDPD----E-EYNAFEIDFSKFDKSKTSLHIRAVIELYKLFGLNDLIAL
LWEKSQSRTKIRDFVYGITAYLLYQQKSGNCDTYGSNTWSAALALLESMPLE------KAK-----FMIFGGDDSLILFP
KQQVVEDPC----RRLASLWNFDCKLFD-FKHNMFCGKFLL--KIGD-RFKFAPDPMKLITKLGRKDIA-----------
-DGRLLSEIFVSIGDNFRSYRD-YRILEQLSLAVRERYKTDED------PTATLITLKKYIFDFKLWGSLF
>L07937_Soil-borne_wheat_mosaic_virus
RFGSKYESILIC--------------------------------------------------------------------
--------------------------------------------------------------------------------
----DREVRV-PDVGT-PVIIQDFYDRVLPGNSTMDSHFDGYEVSTSDISIELE-NCTVQPNKNVKVWQ-----D-KRGL
VPVLRTAMPPKRQNLPVEAMLALKKRNMAAPKLQEAVNEFEVIERTVNRAKEIFFDTSL-----------IDDSEVS-TR
ESNLRWWKRQSTTAKAQLKKE----TRLLHELDLCYYNYCIKGDEKPKMDRSPQHEYGALQTVVFPDKIVNALFGPAMKE
INERIRLALK-PHVVYNSRMNAEELNRTVEFLDPE----E-DFNAFEIDFSKFDKSKTSLHIRAVIELYKLFGLNDLFAL
LWEKSQCQTKIRDFVNGITAYLLYQQKSGNCDTYGSNTWSAALALLESMPLE------KAK-----FMIFGGDDSLILFP
KHLTIEDPC----RRLASLWNFDCKLFD-FKHNMFCGKFLL--KVGD-RFKFAPDPMKLITKLGRKDIV-----------
-DGRLLSEIFVSVGDNYRSYRD-YRILEQLTYALRERYRTTED------PTAALVALKKYIFDFKLWASMF
>AJ132576_Soil-borne_cereal_mosaic_virus
RFGSKYESILIC--------------------------------------------------------------------
--------------------------------------------------------------------------------
----DREVRV-PDVGN-SVILQDFYDRVLPANSTMDSHFDGYEVATTDITIEVE-NCKVHPHKNVKVWQ-----D-KRGL
IPVLRTAMPPKRQNGMVEALLALKKRNMAAPKLQEAVNEFEVIDRTISRARSISLNEDM-----------IDESLVS-TR
ESNMRWWEKQSHTARQQLKSE----YRVLHELDLCKYSHNIKGDEKPKNDLTPQREYGALQTVVYPDKIVNALFGPVMKE
INERIGMALK-PHVVYNSRMNAEELNRTVEFLDPE----D-EYDAFEIDFSKFDKSKTSLHIRAVIELYKLFGLDDMLSL
LWEKSQCQTTVIDRTNGITAYLLYQQKSGNCDTYGSNTWSAALALLESMPLE------KAK-----YMIFGGDDSLILFP
KQLCIEDPC----RRLASLWNFDCKLFN-FRHNMFCGKFLL--KIGN-KFKFAPDPMKLLTKLGRKDIA-----------
-DGKLLSEIFVSMGDNYCSYRD-YRILEQLAVAVQERYRTNED------PTAMLITLKKYIFDFKLLASLF
>AB033689_Japanese_soil-borne_wheat_mosaic_virus
RFGSKYESILTC--------------------------------------------------------------------
--------------------------------------------------------------------------------
----DREVKV-PDTGD-LVTIQDFYDRVFPGNSTVDSYFDGYEVATTDISIEVE-NCTVHTNKNTKVWQ-----E-KQGL
VPVMRTAMPEKRQNGMVESLLALKKRNMAAPKLQEAVNEFEVIEHTIDRARTIFLNEDL-----------IDTTPAS-TV
ESNMRWWEKQSYTARKQLLSE----TKILHEIDVCTYNFMIKNDVKPKMDLTPQSEYAALQTVVYPDKIVNALFGPVMKE
INERIRYALK-PHVVYNSRMNAEELNRTVEFLDPE----E-EYQSFEIDFSKFDKSKTSLHIRTVIEFYKLFGLEEMLAF
LWEKSQCQTTVKDRLNGITAYLLYQQKSGNCDTYGSNTWSAALALLETMPLE------KAK-----FMIFGGDDSLILFP
KQLCVEDPC----RRLASLWNFDCKLFD-FQHNMFCGKFLL--KVGD-KFKFAPDPLKLMTKMGRKDIK-----------
-DGALLSEIFVSIGDNYRAYRD-YRIIEQLAPAVRERYRTGED------PTAALIALKKYIFSFELFAKAF
>AJ132578_Oat_golden_stripe_virus
RFGSKYETILIC--------------------------------------------------------------------
--------------------------------------------------------------------------------
----DREVKV-PDTGD-LVMIQDFYDRVFPGNSTMESYFDGYEVATGDISIEVE-NCTVQPHKNVRVWQ-----E-KSGL
VPVLRTAMPEKRQNGMIESLLALKKRNMAASKLQEAVNEFELIERTIDRAKKIFLNEDM-----------IDCSATS-TM
ESNMRWWEKQSHTARQQLLKE----TKLIHEIDVCTYNFMIKNDVKPKMDTTPQSEYAALQTVVYPDKIVNALFGPVMKE
INERIRYALK-PHVVYNSRMNADELNRTVEFLDPD----E-DLQSFEIDFSKFDKSKTSLHIRAVIEFYKLFGLEEMLAF
LWEKSQCQTTVKDRLNGITAYLLYQQKSGNCDTYGSNTWSAALALLETMPLE------HAK-----FMIFGGDDSLLLFP
KKICVEDPC----RRLASLWNFDCKLFD-FKYNMFCGKFLL--KVGD-KWKFAPDPMKLITKLGRKDIV-----------
-DGELLSEIFVSIGDNYRSYRD-YRILEGLGPALQERYRTTED------PTPALIALKKYVFNFSLFASAF
>AB033691_Sorghum_chlorotic_spot_virus
RFGSKFDSVDVC--------------------------------------------------------------------
--------------------------------------------------------------------------------
----DREVKV-PDVGE-LQTIQDFYDRTFPGNSTIETFFDGYEVATGGIQIEVD-NCKIFPHKNVKVWQ-----E-KRGL
IPALRTAMPEKRQNGLVESLLALKKRNMAAPKLQEAVNEFEIIGETIEKAKAVFFNETL-----------IDNTECS-TL
EANMRWWEKQSHTARQQMLAD----TRFVDQIDLCTYNFMIKNDVKPKMDLTPQSEYAALQTVVYPDKIVNALFGPVMKE
INERIRYALK-PHVVYNSRMNADELDRTVEFLDVN----K-KYNAFEIDFSKFDKSKTSLHIRAVIELYKLFGLEELLAF
MWEKSQCQTVVKDRLNGIVAYLLYQQKSGNCDTYGSNTWSAALALLETMPLE------KAE-----FMIFGGDDSLILFP
EEVVVEDPC----RRLASLWNFDCKLFS-FNHNLFCGKFLL--KIGD-RYRFSPDPVKLMTKLGRKDIV-----------
-DGQVLSEIFVSIGDNYKSYRD-FRILSALAAAVQERYRTNED------ALAALISLRKYISDFSLFSSMF
>D86636_Broad_bean_necrosis_virus
RCGSKFESIQVM--------------------------------------------------------------------
--------------------------------------------------------------------------------
----DRKVCV-PDVGN-ITIMQDFFDVVFPGNSCIDTFFDGYEVATGGLDIELS-DCKIYPNRPMKVWE-----E-RRYL
SPVLRTAMPNKRQSSQAESLLALKKRNMAAPRLQESVNEFEIIENTISKAKRVFLNEDL-----------IDCSPIS-NI
EASQRWWQNQSEQAKKQLIAE----TKILSEIDVGVYNFMIKRDVKPKLDLSPQSEYGALQTVVYPDKIVNALFGPVIKE
INERIIHALK-PHVIYNTRMTAAEMDRSLEFLNVY----E-DYDSVEIDFRKFDKSKVSLHIKVVIELYKLFGLDDMLAV
LWEKSQCQTLVKDRINGVQAYLLYQQKSGNCDTYGSNTWSAALALLDCMPLE------KLR-----PMISGGDDSLFFFK
KGITIEDPC----RRLSSLWNFDCKLFD-FENEAFCGKFLL--KIGD-NFRMAPDAIKFLVKLGKDSIP-----------
-DVQTLFEVFTSVQDNYRSYDD-YRILEAMNVSMIERYKIPHC------GLGFLCSVKKYISSFELFASLY
>X99149_Indian_peanut_clump_virus
RFGSKFESIVVA--------------------------------------------------------------------
--------------------------------------------------------------------------------
----DRKVMA-PDVGD-LVTIQDLYDRTFPGNSTLDSSFDGYTVASSNLELEIS-NCKIAPNKSIRGFQ-----E-KICF
SPRLRTAMPEKRQGSFAESILALRKRNMACPRLQESVNEHQIVDDTLAKAFSCYFSDSF-----------VDQSPLI-TD
EAALRWWEKQSTTAKNQMLAD----WRSLDQIDVCTYNFMIKNDVKPKLDLTPQSEYAALQTVVYPEKIVNGLFGPIIKE
INERVLSALR-PNVFVNTRMTSEELSRTAEYLFPG----D-EFEVVEIDFSKYDKSKTSLHIRMVIRLYEQFGLNGYMKY
LWEKSQTQTVVKDRNYGVEAYILYQQKSGNCDTYGSNTYSSMFALLDCLPME------KAV-----YSIFGGDDSLILFP
KGTVVNDPC----GRLASLWNFDCKSMK-FKVPAFCGKFMI--PVAG-RYRFEPDPLKLITKLGNKTIAIEGKTKAEVRR
NGSKLLSEIYVSICDNYKNFDD-ARVLDALAYALVDRYKPDIC------PKAALYSLSKFLRSFESFCELF
>X78602_Peanut_clump_virus
RFGSKFESIVVA--------------------------------------------------------------------
--------------------------------------------------------------------------------
----DRKVMA-PDVGD-LVTIQDLYDRTFPGNSTLDSSFDGYTVASSDLELEIS-NCKIAPNKSIRGFQ-----E-KICF
SPKLRTAMPEKRQGSFAESILALRKRNMACPRLQESVNEHQIIEDTIAKAFSCYFTDSF-----------VDQSPLI-TD
ESALRWWEKQSTTAKNQMLAD----WRTLDQIDVCTYNFMIKNDVKPKLDLTPQSEYAALQTVVYPEKIVNGLFGPVIKE
INERVLSALK-PNVFVNTRMTSEELSRTAEYLYPG----D-EFEVVEIDFSKYDKSKTSLHIRMVIKLYEQFGLNGYMKY
LWEKSQTQTVVKDRNYGVEAYILYQQKSGNCDTYGSNTYSSMFALLDCLPME------KAV-----YSIFGGDDSLILFP
KGTIINDPC----GRLASLWNFDCKSMK-FRVPAFCGKFLI--PVGG-RYRFEPDPMKLITKLGNKTIAIEGKTKAEVRK
NGSKLLSEIYVSICDNYKNYDD-ARVLDALAYALVDRYKPDIC------PKAALYSLSKFLKSFESFTELF
>M16576_Barley_stripe_mosaic_virus
RRRCQFEASTMH--------------------------------------------------------------------
--------------------------------------------------------------------------------
----SRKVKV-PEVGT-IPDIQTWFDATFPGNSVRFSDFDGYTVATEDINMDVQ-DCRLKFGKTFRPYE-----F-KESL
KPVLRTAMPEKRQGSLIESVLAFRKRNLAAPRLQGALNEWHTIENVLKKALKVFFFEDL-----------IDRTDHC-TY
ESALRWWDKQSVTARAQLVAD----QRRLCDVDFTTYNFMIKNDVKPKLDLTPQVEYAALQTVVYPDKIVNAFFGPIIKE
INERIIRALR-PHVVFNSRMTADELNETVAFLTP-----H-KYRALEIDFSKFDKSKTGLHIKAVIGLYKLFGLDGLLKV
LWEKSQYQTYVKDRNFGLEAYLLYQQKSGNCDTYGSNTWSAALALLDCLPLE------DAH-----FCVFGGDDSLILFD
QGYIISDPC----RQLAGTWNLECKVFD-FKYPAFCGKFLL--CIDG-KYQFVPDAAKFITKLGRTDVR-----------
-DVEVLSEIYISINDNYKSYKD-FKVLDALDKALVDRYRSPYS------AISALVSLCYHIFDFNKFKLLF
>AB976029_Gentian_ovary_ring-spot_virus
RFGSKFEHCTLR--------------------------------------------------------------------
--------------------------------------------------------------------------------
----DSKVLV-PECGD-ISTIQTWYDSMCPGNSVRCSDFDGEIVATSSLNMDLT-DCKLKMGKGFKNFS-----K-PEVL
TPSLRTAMPEKRVSSFTEAVIALKKRNLAVPRLQESVNELELIDTTVGKAMTTLFNPDL-----------MDLTPLC-TY
ESVQRWWQKQSPKAQAEMLKD----PRMVDQIDFTTYNFMIKNDVKPKLDCSPQHEYLALQTIVYPDKLVNAYFGHVMKE
INERMLKALH-PWFVVNARMTSAELDEKISFLPMD----L-DMDSIEIDISKYDKSKTGLHIGAVIALYERFGLSGELKH
YWIQSQWQTNAKDRTNGIEAFILFQQKSGNVDTYFSNTWCAVLALLDCLPLE------KAI-----FSIFGGDDSLILYP
KGEIISDPC----SRLQNLWNFECKLLS-MDHPSFCGKFLL--RVGS-RWRFVPDARKLIEKLGKKDIP---------RL
GADKLLSEIFVSINDNYGCYDD-MRVLYALDSAIIERYRPKFS------SLAALISVRKFLSNFDNFRLLF
>X14006_Pea_early_browning_virus
RCRSRFDVFRHH--------------------------------------------------------------------
--------------------------------------------------------------------------------
----DGPCSV-PDSGT-PVDIQSWYDELFPLNSVRDTSLDGYMVNTEDCNLRLT-DVTLKSGNWKDKFV---EEK-ETCL
VPVLRTAMPDKRKTTQLEGLLALQKRNQAAPDLQQNVHSTLLVEDTIKRLKEVVYDVEK-----------IRSDPIN-NK
AHMQKWWRNQSTAVQAKVMQD----VRELHEIDFSSYMFMIKSDVKPKMDSTPQHEYSALQTVIYHEKLINSLFGPIFKE
INERRLDAIH-PHFVFNTRMTASDLNDRVRCLHPD----A-DYDFIEVDLSKFDKSANRFHLQLQLEIYRMFGLDEWAAF
LWEVSHSQTTVRDVQNGMTAYIWYQQKSGDADTYNANSDRTMCALLSELPLE------KCV-----LMTYGGDDSLIVFP
KGLKLVDPC----EKLATKWNFECKIFK-FLVPAFCGKFLI--RVQD-KLVFVPDPVKTVTKFGKKCIR-----------
-DVQHLAEIYISLNDGNRLLSD-ANVLYALDCAVADRYRYGKS------SIYALCALWKHIRSFTAFCTLF
>L23972_Pepper_ringspot_virus
RCRSRFDSFSHH--------------------------------------------------------------------
--------------------------------------------------------------------------------
----DGPCSV-PDTGT-TVDIQTWYDDIFPGNSVRDSSLDGYMVSTTDCNVRVD-NVVLKSGNWKDKYG----DE-MKCL
VPVLRTAMPDKRKTTQLEGLLALQKRNCAAPELQENVHESVLVDETIKRLKDVVYDVEK-----------IRSDPIN-QK
IHMQKWWKNQSTSVQAKIISD----VRELHEIDYSSYMFMIKSDVKPKMDTTPQSEYAALQTVVYHEKLINSLFGPIFKE
INERRLDAMH-PHFVFNTRMTSSDLNERVKFLHPD----T-DYDFIEIDLSKFDKSANQFHLHLQLEIYRMFGLDEWAAY
IWEVAHTQTTVRDIQNGMMAFIWYQQKSGDADTYNANSDRTLCALLSEMPLE------KAV-----LMTYGGDDSLIAFP
KGTTICDPC----DKLATKWNFECKIFK-FNIPMFCGKFLV--KVQD-RYEFVPDPVKVVTKLGKKSVI-----------
-DTQHLAEIFISLNDSNRALSD-ANVLYALDVAIADRYKYEKS------SVFALCALWKHIKSFSALCVLY
>AF166084_Tobacco_rattle_virus
RFRSRFDVFRHH--------------------------------------------------------------------
--------------------------------------------------------------------------------
----EGPCAV-PDSGT-ITDLEMWYDALFPGNSLRDSSLDGYLVATTDCNLRLD-NVTIKSGNWKDKFA----EK-ETFL
KPVIRTAMPDKRKTTQLESLLALQKRNQAAPDLQENVHATVLIEETMKKLKSVVYDVGK-----------IRADPIV-NR
AQMERWWRNQSTAVQAKVVAD----VRELHEIDYSSYMFMIKSDVKPKTDLTPQFEYSALQTVVYHEKLINSLFGPIFKE
INERKLDAMQ-PHFVFNTRMTSSDLNDRVKFLNTE----A-AYDFVEIDMSKFDKSANRFHLQLQLEIYRLFGLDEWAAF
LWEVSHTQTTVRDIQNGMMAHIWYQQKSGDADTYNANSDRTLCALLSELPLE------KAV-----MVTYGGDDSLIAFP
RGTQFVDPC----PKLATKWNFECKIFK-YDVPMFCGKFLL--KTSS-CYEFVPDPVKVLTKLGKKSIK-----------
-DVQHLAEIYISLNDSNRALGN-YMVVSKLSESVSDRYLYKGD------SVHALCALWKHIKSFTALCTLF
>KX187305_Paprika_mild_mottle_virus
RHTKTFKYYTVVL-------DPLVKIVRDL---ECVSNFLLDVY------------MVDSVNAX----------------
------------------------------------------------------------------------QLQVGSVY
MSE-SLFVQA-PKSGD-VQDMQFYYDKCLPGNSTVLNDFDAVTINNADISLNVK-DCTLDFSKSVPLPK----DKLQSPL
TPVIRTAAEKPRQSGLLENLVAMIKRNFNSPELSGIVDIENTASVVVDRFFDSYFLKDKISSCSL----GDSGGKNIIDR
QALIRWMEKQEKSTIGQ-LAD----FDFIDLPAIDQYRHIIKSQPKQKLDLSIQSEYPSLQTIVYHSKKINALFGPIFSE
LTRQMLSAIDSSRFLFFTRRTPEQIEEFFSDLDTS----Q-PMEVLELDISKYDKSQNEFHCAVEYEIWRRLGIDDFLAE
VWKQGHRRTTLKDFTSGIKTCLWYQRKSGDVTTFIGNTVIIAACLASMLPME------KVI-----KAAFCGDDSLVYLP
KGCELPDIQ----SCANLMWNFEAKLFK-KTYGYFCGRYVI--HHDR-GAIVYVDPLKIISKLGAKHIT-----------
-DREHLEEFRISLADVSKSLNN-CAYYTQLDEAVREVHKTAPP------GAFVYKCIVKFLSDKVLFKSLF
>AB089381_Paprika_mild_mottle_virus
--------------------------------------------------------------------------------
------------------------------------------------------------------------QLQVGSVY
MSE-SLFVQA-PKSGD-IQDMQFYYDKCLPGNSTVLNDFDAVTINNADISLNVK-DCTLDFSKSVPLPK----DKLQSPL
TPVIRTAAEKPRQSGLLENLVAMIKRNFNSPELSGIVDIENTASVVVDRFFDSYFLKDKISSCSL----GDSGGKNIIDR
QALIRWMEKQEKSTIGQ-LAD----FDFIDLPAIDQYRHIIKSQPKQKLDLSIQSEYPSLQTIVYHSKKINALFGPIFSE
LTRQMLSAIDSSRFLFFTRRTPEQIEEFFSDLDTS----Q-PMEVLELDISKYDKSQNEFHCAVEYEIWRRLGIDDFLAE
VWKQGHRRTTLKDFTSGIKTCLWYQRKSGDVTTFIGNTVIIAACLASMLPME------KVI-----KAAFCGDDSLVYLP
KGCELPDIQ----SCANLMWNFEAKLFK-KTYGYFCGRYVI--HHDR-GAIVYVDPLKIISKLGAKHIT-----------
-DREHLEEFRVSLADVSKSLNN-CAYYTQLDEAVREVHRTAPP------GAFVYKCIVKFLSDKVLFKSLF
>KF495564_Yellow_tailflower_mild_mottle_virus
--------------------------------------------------------------------------------
------------------------------------------------------------------------QLQVDAVY
INE-NLFVQA-PKTGD-VQDLQFYYDRCLPGNSTVLNDFDAVTINLSDISLNSK-DCVLEFSKSVPLPR----DR-PSVL
TPVIRTAAEKPREAGLLENLIAMIKRNFNSPELSGIVDIENTASVVVDKFFESYILNDIKKP----------KNMYSLDR
QSLIRWMEKQEPATLGQ-LAD----FDFIDLPAIDQYKHMIKSQPKQKLDLSIQTEYPALQTIVYHSKKINSLFGPVFSE
LTRQLLASIDSSRFMFYTRKTPEQIEEFFSDLDSH----V-PMDVLELDVSKYDKSQNEFHCAVEYEIWRRLGIDEFLAE
VWKQGHRKTTLKDYVAGIRTCLWYQRKSGDVTTFIGNTVIIAACISSMVPMD------KVI-----KAAFCGDDSLIYIP
KGTQMPDIQ----AGANLMWNFEAKLFK-KRYGYFCGRYVI--HHDR-GAIVYVDPLKIISKLGAKHIK-----------
-DKEHLEEFRVSLMDVCKSLNN-CSYYLQLDEAIGEVHKTAPP------GSFVFKCLVKYLSDKKLFESLF
>V01408_Tobacco_mosaic_virus
--------------------------------------------------------------------------------
------------------------------------------------------------------------QLQIDSVF
KGS-NLFVAA-PKTGD-ISDMQFYYDKCLPGNSTMMNNFDAVTMRLTDISLNVK-DCILDMSKSVAAPK----DQ-IKPL
IPMVRTAAEMPRQTGLLENLVAMIKRNFNAPELSGIIDIENTASLVVDKFFDSYLLKEKRKP---------NKNVSLFSR
ESLNRWLEKQEQVTIGQ-LAD----FDFVDLPAVDQYRHMIKAQPKQKLDTSIQTEYPALQTIVYHSKKINAIFGPLFSE
LTRQLLDSVDSSRFLFFTRKTPAQIEDFFGDLDSH----V-PMDVLELDISKYDKSQNEFHCAVEYEIWRRLGFEDFLGE
VWKQGHRKTTLKDYTAGIKTCIWYQRKSGDVTTFIGNTVIIAACLASMLPME------KII-----KGAFCGDDSLLYFP
KGCEFPDVQ----HSANLMWNFEAKLFK-KQYGYFCGRYVI--HHDR-GCIVYYDPLKLISKLGAKHIK-----------
-DWEHLEEFRRSLCDVAVSLNN-CAYYTQLDDAVWEVHKTAPP------GSFVYKSLVKYLSDKVLFRSLF
>AF332868_Tomato_mosaic_virus
--------------------------------------------------------------------------------
------------------------------------------------------------------------QLQVDSVF
KNF-NLFVAA-PKTGD-ISDMQFYYDKCLPGNSTLLNNYDAVTMKLTDISLNVK-DCILDMSKSVAAPK----DV-KPTL
IPMVRTAAEMPRQTGLLENLVAMIKRNFNSPELSGVVDIENTASLVVDKFFDSYLLKEKRKP---------NKNFSLFSR
ESLNRWIAKQEQVTIGQ-LAD----FDFVDLPAVDQYRHMIKAQPKQKLDLSIQTEYPALQTIVYHSKKINAIFGPLFSE
LTRQLLDSIDSSRFLFFTRKTPAQIEDFFGDLDSH----V-PMDVLELDVSKYDKSQNEFHCAVEYEIWRRLGLEDFLAE
VWKQGHRKTTLKDYTAGIKTCLWYQRKSGDVTTFIGNTVIIASCLASMLPME------KLI-----KGAFCGDDSLLYFP
KGCEYPDIQ----QAANLMWNFEAKLFK-KQYGYFCGRYVI--HHDR-GCIVYYDPLKLISKLGAKHIK-----------
-DWDHLEEFRRSLCDVAESLNN-CAYYTQLDDAVGEVHKTAPP------GSFVYKSLVKYLSDKVLFRSLF
>KU659022_Tropical_soda_apple_mosaic_virus
--------------------------------------------------------------------------------
------------------------------------------------------------------------QLQVEAVY
KGE-NLFVAA-PKTGD-ISDMQFYYDKCLPGNSTVLNEYDAVTMQIRDNKLNVK-DCVLDMSKSVPLPR----ET-GKSL
KPVIRTAAEMPRKPGLLENLVAMVKRNFNSPELSGIVDIEDTASYVVDKFFDAYLLKEKKKP----------KDLPLLSR
ASLERWIGKQEKSTIGQ-LAD----FDFIDLPAVDQYRHMIKQQPKQRLDLTIQTEYPALQTIVYHSKKINALFGPVFSE
LTRQLLDMIDSSRFMFYTRKTPSQIEEFFSDLDSE----V-PMDILELDISKYDKSQGEFHCAVEYEIWRRLGLDDFLAE
VWKHGHRKTTLKDYTAGIKACLWYQRKSGDVTTFIGNTVIIAACLSSMLPMD------SLI-----KGAFCGDDSILYFP
KGSQFPDVQ----QCANLMWNFEAKLFR-KKYGYFCGRYII--HHDR-GCIVYYDPLKLISKLGAKHIK-----------
-DREHLEEFRTSLCDVAGSLNN-CAYYTQLDEAVSEIIKTAPP------GSFVYKSLVKFLCDKRLFQSLF
>M34077_Tobacco_mild_green_mosaic_virus
--------------------------------------------------------------------------------
------------------------------------------------------------------------QLQMDAVF
KGH-NLFVAT-PKSGD-FPDLQFYYDVCLPGNSTILNKYDAVTMRLRDNSLNVK-DCVLDFSKSIPMPK----EV-KPCL
EPVLRTAAEPPRAAGLLENLVAMIKRNFNAPDLTGTIDIESTASVVVDKFFDSYFIKKEKYT---------KNIAGVMTK
DSMMRWLENRKEVLLDD-LAN----YNFTDLPAIDQYKHMIKAQPKQKLDLSIQNEYPALQTIVYHSKQINGILAG-FSE
LTRLLLEAFDSKKFLFFTRKTPEQIQEFFSDLDSH----V-PMDVLELDISKYDKSQNEFHCAVEYEIWKRLGLNEFLAE
VWKQGHRKTTLKDYIAGIKTCLWYQRKSGDVTTFIGNTVIIAACLGSMLPME------KVI-----KGAFCGDDSVLYFP
KGLDFPDIQ----SCANLMWNFEAKLYR-KRYGYFCGRYII--HHDK-GAIVYYDPLKLISKLGAKHIK-----------
-DYDHLEELRVSLCDVACSLGNWCLGFPQLNAAIKEVHKTAID------GSFAFNCVNKFLCDKFLFRTLF
>JN205073_Turnip_vein-clearing_virus
RHTTRCKYYTVVL-------DPMVNVISEM---EKLSNFLLDMY------------RVEAGIQY----------------
------------------------------------------------------------------------QLQIDAVF
KGT-NLFVQT-PKSGD-WRDMQFYYDTLLPGNSTILNEFDAVTMNLRDISLNVK-DCRIDFSKSVQLPK----EQ-PIFL
KPKIRTAAEMPRTAGLLENLVAMIKRNMNAPHLTGTIDIEDTASLVAEKFWDAYIDKEFSGT-----------EKMSLTR
ESFSRWLSKQESSTVGQ-LAD----FNFVDLPAVDEYKHMIKSQPKQKLDLSIQDEYPALQTIVYHSKKINAIFGPMFSE
LTRMLLERIDSSKFLFYTRKTPAQIEDFFSDLDST----Q-AMEILELDISKYDKSQNEFHCAVEYKIWEKLGIDEWLAE
VWKQGHRKTTLKDYTAGIKTCLWYQRKSGDVTTFIGNTIIIAACLSSMIPMD------KVI-----KAAFCGDDSLIYIP
KGLDLPDIQ----AGANLMWNFEAKLFR-KKYGYFCGRYVI--HHDR-GAIVYYDPLKLISKLGCKHIR-----------
-DIVHLEELRESLCDVASNLNN-CAYFSQLDEAVAEVHKTAVG------GSFAFCSIIKYLSDKRLFRDLF
>HQ667979_Ribgrass_mosaic_virus
--------------------------------------------------------------------------------
------------------------------------------------------------------------QLQIDAVF
KGT-NLFVQT-PKSGD-WRDMQFYYDTLLPGNSTILNEFDAVTMNLRDISLNVK-DCRIDFSKSVQIPK----EQ-PSFL
KPKIRTAAEMPRTAGLLENLVAMIKRNMNAPDLTGTIDIEDTASLVAEKFWDAYIDKEFSGT-----------NKMSLTR
ESFSRWLSKQETSTIGQ-LAD----FNFVDLPAVDEYKHMIKSQPKQKLDLSIQDEYPALQTIVYHSKKINAIFGPMFAE
LTRMLLERVDSSKFLFYTRKTPGQIEEFFSDLDST----Q-AMEILELDISKYDKSQNEFHCAVEYKIWEKLGIDEWLAE
VWKQGHRKTTLKDYTAGIKTCLWYQRKSGDVSTFIGNTIIIATCLSSMIPMD------KVI-----KAAFCGDDSLIYIP
KGIDLPDIQ----AGANLMWNFEAKLFR-KKYGYFCGRYVI--HHDR-GAIVYYDPLKLISKLGCKHIR-----------
-DVVHLEELRESLCDVTSNLNN-CAYFSQLDEAVAEVHKTAVG------GSFAFCSIVKYLSDKRLFKDLF
>X82130_Odontoglossum_ringspot_virus
--------------------------------------------------------------------------------
------------------------------------------------------------------------QLQVGSIF
KGE-NLFVPC-PKSGY-ISDMQFYYDTLLPGNSTILNEYDAVTMNLRENNLNVK-DCTIDFSKSVSVPR----QQ-EEFF
TPVIRTAAERPRSAGLLENLVAMIKRNFNSPDLTGILDIEDTAELVVNKFWDAYIIDELSGG-----------NVTPMTS
DAFHRWMAKQEKSTIRQ-LAD----FDFVDLPAIDQYKHMIKAQPKQKLDLSPQDEYAALQTIVYHSKQINAIFGPLFAE
LTRQLLERIDSSKFLFYTRKTPEQIEEFLSDLDST----V-PMEALVLDISKYDKSQNEFHCAVEYFIWEKLGLNGFLEE
VWKQGHRKTSLKDYTAGIKTCLWYQRKSGDVTTFIGNTVIIAACLASMIPMD------KVI-----KAAFCGDDSILDIP
KGLDLPDIQ----SEANLMWNFEAKLYR-KRYGYFCARYII--HHDR-GAIVYYDPLKLISKLGCKHIK-----------
-SLDHLEEFRMSLCDVSSSLNN-CALFGQLNDAIAEVHKTAVN------GSFAFCSIVKYLSD--------
>AJ295949_Zucchini_green_mottle_mosaic_virus
--------------------------------------------------------------------------------
------------------------------------------------------------------------QLQQMSFH
ISE-NVVLPV-SKAGF-WTDMQCFYDACLPGNSFVLNDYDSVTMRLADNEFNLQ-PCRLTLSKADPVAESLKLER-KNFL
VPSLKTAAERPRIPGFLENLVAIVKRNFNTPELAGTLDISSISKNVVDNFFTTFLRDEQLCD--------HLARVRSLSL
ESFSAWFDNQATVALGQ-LAN----FDFTDLPPVDAYTHMIKRQPKSKLDTSIQSEYPALQTIVYHSKVVNAVFGPVFRY
LTSEFLSMVDNSKFFFYTRKTPEELQSFFSTLSAK----E-PYEILELDVSKYDKSQTDFHQAVEMAIWERLGLDDFLAR
VWEIGHKRTSISDFQAGIKTVIYYQRKSGDVTTFIGNTFIIAACVASMIPLG------RCF-----KASFCGDDSLIYMP
PNLEYPDIQ----ATANLVWNFEAKLFK-KRYGYFCGKYVI--HHAK-GCIVYPDPLKLISKLGNKSVE-----------
-SYEHLEEFRISLMDVAKPLFN-AAYFHLLDDAIHEYFPSVGG------SSFAINSLCKYLSDKWLFRSLF
>AB261167_Cucumber_mottle_virus
--------------------------------------------------------------------------------
------------------------------------------------------------------------QLKQSQLY
FQK-NLQLPV-SKRGT-ISDMQFYYDRCLPGNSFVLNDFDSVTLRLTNNEFNIQ-PCRLTLSKLDPVPNLMKLET-KNFL
QPLLHTANERPRIPGLLENLVAMIKRNMNTPDLAGTVDIDTMAKSVVEKFFSSFLRDEQLDN--------ILDSVRAVSA
ESFQEWYDVQATAALGQ-LAN----FDFIDLPPIDAYTHMIKRQPKAKLDTSVQTEYPALQTIVYHPKSVNAIFGPVFKF
LTSKFLSMLDTSKFFFYTRKTPEDLENFFSDLSDH----S-VMDVLELDVSKYDKSQNDFHFAVEMLIWERLGLDDVLAK
MWAKGHRRTLVTDFQSGIKTLIYYQRKSGDVTTFIGNSFIIAACVASILPLG------QCV-----KAAFCGDDSLVYMP
TGLEYPDIQ----SAANLVWNFEAKLFK-KRFGYFCGKYII--HHKT-GCVVYPDPLKLIGKLGAKNIT-----------
-DWNHLEEFRVSLMDVSKSLFN-SAYHHLLDDAIHEVFPHAGG------CGFVINSICKYLSDKRLFRNLF
>AB917427_Hibiscus_latent_Fort_Pierce_virus
--------------------------------------------------------------------------------
------------------------------------------------------------------------QLQQNRLY
IHK-NIFCPT-PKIGC-MSDMQDYYDRCLPGNSFVLNDYDRVTMRLVDNVFNVE-PCTLTMSKADPVDAEMKLAS-KNFL
KPLIRTAVEKPRVPGLLENLVAMIKRNFNSPDLAGIIDTQMVAGRVVDKFFDDFFTDDGIKHIDS-----CKYNKYLYSK
ENLSVWYDKQQPQSVGQ-LAN----ADFIDFPGVDEYKHMIKTQPKGKLDNSIQTEYPALQTIVYHSKHVNSIFGPIFSE
YTRILLESIDTNKFFFYTRKTVDELEGFFSDLTDH----S-NMDVLELDISKYDKSQNDFHFCVEMKIWERLGIDSFLKQ
VWESGHKRTTLKDFQAGIKTIIYHQRKSGDVTTFIGNTLIIAACVSSLLPIK------DCI-----KAAFCGDDSVIYFK
KGLDFSCVQ----SNANLMWNFEAKLFK-KTYGYFCGKYII--HHSG-GCIIYPDPLKLIQKLGNKSLT-----------
-SREHAEEFRVSLCDVSRNLGN-CAYFDLLDKAIAEVFKQAGG------GSYAFNAFWKYITNPALFKNLY
>KJ395757_Plumeria_mosaic_virus
--------------------------------------------------------------------------------
------------------------------------------------------------------------QLMDLPVY
EHK-NLHKET-RKMNV-ASDLQYYYDLCLPGNSTVMNAFDAVTIRTSDIALNSQ-DVRLTLSKLDPVPELIKERS-REYL
EPILRTSVERPRTTGLLENWIAMIKRNFDCPELSGDVDVDAVAEKVVDRFFKIFVNKDRLEP-----------DSYIGSS
GNISEWIDKQTPATLGQ-LEK----CNFMG--AVNEYKHMIKRQAKAKLDNSIMSEYPALQTIVYHSKDINALYGPIFDD
MTRRLLESLDASKFLFFTRKTPSDIQDFFSDLSLK----Q-ELDVYELDISKYDKSQNEFHCAVEMKIWERLGFDSYLKF
VWEKGHKYTTITDYAAGIKTAVWYQRKSGDVTTFIGNTIIIAACLASCMPLE------HCF-----KAAFCGDDSIVYMP
RGIECPNIH----QGASLMWNFSAKLFR-RTHGYFCGRYIV--RHNS-GCIVYPDPLKLITKLGNKSIK-----------
-NLEHLEEFRVSLFDVFKPLAN-DCYVLFLDDAIREVFPQACS------CSFALCALYKYLSDPLSFRSLF
>JF729471_Rattail_cactus_necrosis-associated_virus
--------------------------------------------------------------------------------
------------------------------------------------------------------------QLTCRPLQ
SRS-NMFIPT-AKLGD-PSDLQCFYDRILPNNSTVLNDYDSFTLRVRDIHLNLD-DCRLDLSKDDPAIC---RRQ-SGYL
RPVLRTGTERPRQPGLIENVLALIKRNFNAPHLLGTVDVDAMADTVVDKFFKIFFPDGLDDC-----------SNRLMSE
ESFNDWAAQQLPSTLSK-LEV----FDHIDLPAVDAYTHIIKRRPKIKLDDSICSSYPALQTIVHHSKEINAIFGPIFKE
LTRAFLSRVDATKFLFYTRKTPEDIEEFFSDLPSV----D-QTDVYELDISKYDKSQNELHCAVEYAVWKRLGFHGFLAK
VWEQGHRRTVLRDFIAGIKAVIWFQRKSGDVTTFIGNTIINAVAMSTLLPLE------KCV-----KAAFCGDDSVVYLP
KGTVVGDIQ----TKANLQWNFEAKLFK-KQYGYFCGRFIL--PHST-GCVVYPDVLKVIAKLGTKDVT-----------
-DWTHLEELRVSMCDTYKQLGN-SAYLDLLKVAMSEVYPSVVD------LRFVVCTLWRYITDKVLFRSLF
>EU043335_Cactus_mild_mottle_virus
--------------------------------------------------------------------------------
------------------------------------------------------------------------QLTTQPIT
RGV-NMYIPT-AKCGD-PSDLQFFYDAVLPNNSTVLNDFDSFTLTALPMQLHVG-DCTLDLSKADPNLY---ARK-TGFL
KPVLRTGTELPRQPNLWENLLALIKRNFNAPYLMGTVDIDRMAESVVNRFFEVYIDGSIESC-----------KFRLLAQ
NTFAEWLKLQNPDVIGK-LAN----FDYIDLPAIDQYYHMIKRKPKIKLDQSICTEYPALQTIVYHSKEINAIFGPIFKE
LTRVFLDSVDSSRFLFYTRKSADDVSEFFSDLPHV----S-QTDVYELDISKYDKSQNELHCAIEYKIWERLGFDGFLRD
VWAQGHRRTVLRDFQAGIKALIWFQRKSGDVTTFIGNTFINAAAIATLMPLE------HCI-----KAGFCGDDSVIYLP
KGTPVGDVQ----AKANLEWNFEAKLYK-KTYGYFCGRFII--PHST-GAIVYPDVLKVIAKLGAKDVK-----------
-DFDHLEELRVSMCDTYKQLGN-CAYVDLLYSAMTEVYPSVVD------PRFAINTVWKYLTDKRLFKSCH
>JN566124_Clitoria_yellow_mottle_virus
--------------------------------------------------------------------------------
------------------------------------------------------------------------QLQIRPFI
RFE-VPFIET-KKVGH-VSDLQYFYDSCLPGNSLVLGEHDQWSIVSRDISLHSE-PVVLDMSKRYIHRS----QE-DRFL
RPVLRTAVELPRKPGLIENLLALIKRNFNAPALSGQIDYEYLSKRVADTFFEKLLPPDVEAVANL-----RLDPDDVFSI
DNFVGWLEKQDTKVVGE-LAN----WDHIGMPAVDQYRHMIKRQPKAKLDSSIQYEYPASQTIVYHSKHVNAVFGPIFSR
LTEKLLSVIDPLKFRYFTRTTPEELQDFFKDLVSG------DLEILELDISKYDKSQNQFHFEVEMRIWERLGIDCYIAK
LWENGHRRTFLKDYTAGIKTVIEYQKKSGDVTTFIGNTIVIAACLCSILPLE------KCY-----KAAFCGDDSIIYLP
RNILYPDIQ----QTASHLWNFEAKLFR-KLHGYFCGRFIL--RSNG-HIRMIPDPLKIVTKLGCKSIR-----------
-DRAHLEEFRISLFDMASEYKN-MFMFDLLEAAVKESYPSAEG------CSIAFCAIYKYLSNKVLFGTLF
>MK231110_Entomophthora_virgavirus_A
RHTQEFKYFTVNAS------DRLAATVKTI---LSFDRGMIQSRKV----------AFNAGGDFRP--------------
------------------DRAVILYQQE----------------RKFRDVYSKFDGTNYV------------SADFESLV
PLPDLVLVDDWLSVGCDLGFLQDIFDRIFPGASQYGYDFDHDNFEYSNFELDLDFAISLSLPR---------RRK-YDTL
LPVLRTTVQDAVHSSQKISLKAFAERNGNVPTLSGFVDQRYEAKRLFDNLLALCKPSEV-----------FSSLPIDFDF
VSFRNWLNGQPTAVFPAILSE-----PQFWDTDFCAYNFIVKNIAKIDLDRGAELRYKSPQTIAFQAKTINAYFCPLLKN
FMDRVLSVLP-ENIVLFNAMSPSQFCAVLNDRFPLSLVKR-LSKFLEIDFSKYDKSQDLTTLLLEMFLLEHFGISQQVIY
LWYYMHRFTYIFDRNNSFAAVVEYQRKSGDAGTWRLNTLVQLAYLVTAFDFT------NGL---EFFMVLSGDDSVVFLR
EYPHDLNVN---LNLLSTRYNLEAKVLD-YRTPYFCSKFLI--ITAD-GWLFVPDTVKLIGKLGRRDLV-----------
-DYNHVEEYRISFNDNLAFYRD-SRNWTYISECINDRYNLTGE------HCCVYSTLLTVASDTRKFKELY
>APG77702_Hubei_virga-like_virus_19
RHTVSLAYYTVLTS-----KDPVLMELNRI---MSYSDGVL---------------RKRGGGEILD--------------
----------TACRTISIKKSFTKLVYL--------------YPPLIRKLNDAYGFGSFI---PTRI-----VTAYKPLN
ISN-HPVLLS-DSISNPLNILQEFNDEFLYEPNTVD--FDHQLYADSDKSFVGE------FSYVPILEK---PVR-TVYA
TPRLNTALRGKIPATQSQVLKAFCERNGSVPLLEGDVDETHMASILFNTVLNVCNP----GVLEA-----LRTEPLTMNA
NSLMRWIAKQPETIRNQIMND----PEDFWDKDLTMYSFTIKGNAKPDLDSYPGSRYKSSQTIAYQDKLINSFFCPIMAD
FTDRVTAALH-DNIILFSRMSVDDYCTAVDRVCPYARFQS-FENFYEIDFSKFDKSQDLIALKFEVMLMRHFGFPDELLN
CWIMMHKETTLRDVKHKFRAKVLYQRKSGDAGTWILNTLFQMAVVIHSLGID------RSILNGSVFCTFSGDDSLVFVE
SENYSRDHV---SDTCANLFNLEVKLLR-FNTPYFCSKFFI--PTPE-GLLFVPDVLKTVVKLGRRDLV-----------
-NVDHASEYFVSFCDNNKVLFN-AYNWPLIDHSIKDRYGGFGS------YVATYRALCTIMNSKTIFLSLW
>NC_032438_Shayang_virga-like_virus_1
RHTVKFVYYTVKE-------DQLYVECRKL-----LSQSDLDEVVE----------TLKGGGVLMGAQDQRQYP------
----------LTFVEPRESKTFDKLKQN----------------RQLREFVEDNAGNNVV---PFTI-----IQRPLEVP
VIE-DPFICY-SSVDDPISALQLFVDVVFPGASAVCNEYDREIFQSDRMVIPKD-RVVYSTFVTDAVPK-------YACL
TSRLRTNCPANVVTTQKQVMKAYFQRNGNVPELSGENDEDALVSSMVQAFEDTYIYYDTAYRV-------FATQPVDINV
DSIEEWLRSQPDVVRQQIYED----DEHIFDKDLRTYAFELKRLPKPKLEVGNDKKYLSPQTIAHHCKKINALFCPVVKE
IKRRLISVLR-SDKLVFTDMSVEDFERVLTYRLPKHRFKR-FRHMLEVDFSKYDKSQGRVALKFELAMLRRLGFPPALLA
TWSVMHVYTRLWAPSVKFKAEVCFQRKSGDAMTFFGNTMFLMAVMAYSFRLK------ES------FCLFSGDDSLIFSR
FALDYADAT----SRIAFNFNLESKLLS-FNTPYFCSKFLI--MSPYGRWVMIPDPVKLIVKLGRRDLV-----------
-SFEHVAEYHVSLKDNLKVMLN-AFYYYPLSYAVCNRYSLYQK-----DLSFFFRAIASLIFEDQNFSSLY
>NC_033727_Xingshan_nematode_virus_2
RHTREFMYCTVKN-------DSLATMCRRT-----FSVAQLKKLIVP---------TLKGGGVSSD-DDKVQFP------
----------LMKTLAVESLAFDAFRKN----------------KYLSDFVINHDGVNVV---PYHV-----ETSAVDTY
EFS-VPYIAP-VSISNPISALQEFVDVVFPGASTAQKFYDNEIFEGDNMVVPRD-RVIITAPYVPRLPR-------YQCL
TSRLRTNCPDNVVTTQKQVVKAYFQRNGNVPDLYGDNNEDLLVSQMVDRFVRTYIADKQLFNR-------FCVEPVGVNV
VSIQDWLATQPVKVMDMLFKDQ---DVNIFVKELRLYNFALKRLPKPKLELGNESKYVSPQTIAHHCKKVNAIFCPVVRE
LKRRLLSVLR-ADKIVYTDMAVEDFEKILSYRLSYEKYKQ-YRYMMEVDFSKYDKSQGRVALKFELAILKMLGFPEELLA
TWSVMHVYTRLWSPAVKFKAEIFFQRKSGDAMTFFGNTLFLMATLAHTFPLE------RE------FCMFSGDDSLIFSR
RKIESVDSI----LNLAFKFNLESKLLH-YKVPYFCSKFLL--RMPVGNWKIIPDPVKVLVKLGRNDLV-----------
-SWAHRDEYLISLRDNLKDYKN-AYFYPFLSAAVSDRYSLCPA-----DFTYYFSAFVSLVYDDKNFSNLY
>NC_033211_Hubei_virga-like_virus_15
RHTETFEYYSTVN-------DRTWSVVASI------DPNSLEEY------------TFRAGGKTVGTDMVKVFP------
------------RAEVSPVKTYDFLRTN----------------RVIRDIVERHMFPAVI---PMKV--Y--TVETAEDY
ETG-GFFCDQ-PTVSDPIGIMQNYIDRIFPGSSTALSKYDAAIFERDPYYVYAD-NFRMSDVTPYRFLQ-------RDFL
VSRLRTSCPKPVFPTQKQMLKGFSERNGAVPEIRGDRDVASVVESMWGRFVANYIGDHGLLAS-------YRDNPILPNV
IDMENWLNSQGTNVMREIERDP---DYNIFCKELSVYRFILKRMPKVVLERDGENKYPSSQTIAFVDKTVNLIFCPLVRE
MKKRMQAVLR-DDKIVYSDMSVEGFTRLLNMRFNPRSLSHMLKYFLEVDFSKYDKSQDQVMLEYEARVMTALGVPAVLVN
LWLSMHAYTQLWDPQTKFKASVFYQRKSGDAMTFFGNTVILMTVLACVYDLR------EC------VCFFSGDDSLIFSQ
RIMTRGDAC----ARLASVFNLEAKLLD-YSTPYFCSKFLI--PVDPDRWVVLPDPVKVLIKLGRCDMV-----------
-SREHVEEYRISMMDNLKPYAN-VFNNDALSRALADRYGVGGD------HSILAAAIHGFINDREVFHGNY
>LC512731_Culex_pseudovishnui_negev-like_virus
RHTHEFLYITPVC-------DNVARIIMDY----AHETHDMKKLQV----------TLKGGGILAGPRQNKQHP------
----------VFLVNYTAPKTFDLLKQN----------------VFLREFVIANRGYNII---PTRA-----NLQPIEMP
IPT-DPIIPT-NRVGDPVNILQTFIDYMVPGGSTRIMDYDNLRFEEEPFCVTNP--CSLREVYRIKTSR-------FDSY
SSSVRTHCPMPVWDTQKQYLKAFGERNGGVPDYGGTRDNIALVEDMYNSFKTAYLKEANLSV--------FEGSEIDINV
DALEDWLKEKPTSVLELMKSDE---DYSIFDKKLDTYSMMLKKLPKIVTDAEAAYKNKSPQTILYHCQAVNAVFSPIVRE
MKSRLVSSLL-ANKVIATDMSVDELEDLMSTRFPPSMLRD-YCQTAEGDIGKFDKSQELLALMFEIKIMTTLGFPRKYVG
LWVYMHVYTRMIARNAGFSAHVHYQRKSGDAMTFLGNTLFLMAVVAHTYGADVT----RRA-----VGWFAGDDYYLFTQ
DPIDTSDSV----ERFAMTFNLELKVMT-KKTPYFCSKFFV-PTVNN-RWKMIPDIVKTVIKLGRRDLV-----------
-NRQHVSEFRQSLKDLYKNFDN-VLYVPYLDYCLADRYRPYGS-------EQVYSAIFTIINEDEHWNKLY
>MH703054_Yongsan_negev-like_virus_1
RHTHDFLYITPVS-------DNVAKIIMNF----AHETNDIKNLQV----------TLKGGGILAGPRQNKQHP------
----------VFLVNYTAPKTFDLLKQN----------------VFLREFVIANRGYNII---PTRA-----NLQPIDMP
IPS-DPVIPT-NRVGDPVNILQTFIDFMIPGGSTRTMDYDNLRFEEEPFFVNNS--CSLREVSRIKSSR-------FDSY
SSSLRTHCPMPVWDTQKQYLKAFGERNGGVPDYGGTRDNITLVEDMYTSFKTAYLKEDRLSV--------FDGSEIDINV
DALEDWLKEKPAAVLELMKSDE---DYSIFDKKLDTYSMMLKKLPKIVTDAEAAYKNKSPQTILYHCQAVNAVFSPVVRE
MKSRLVASLL-ANKIIATDMSVDELEDLMSTRFPPSMLRD-YCQTAEGDIGKFDKSQELLALMFELKIMTTLGFPQKYVG
LWVYMHVYTRMIARNAGFSAHVHYQRKSGDAMTFLGNTLFLMAVVAHTYGADVT----RRA-----VGWFAGDDYYLFTQ
DPIDMSDSV----ERFAMTFNLELKVMT-KKTPYFCSKFFV-PTVNN-RWKMIPDIVKTVIKLGRRDLV-----------
-NRQHVTEFRQSLKDLYRNFDN-ILYVPYLDYCLADRYKPYGS-------EQVYSAIFTIINDDEHWNRLY
>MH703053_Culex_negev-like_virus_1
RHTQQFTYITPIT-------DALSKTIMNR----AHEFKDIQRLYV----------STKGGGILAGPRQNKQFP------
----------VFLVNYAAPKTFDMLKQN----------------GFLRDFVVANRGYNII---PTRA-----TLQKIHVP
LPT-DPVIPT-CKVGDPVNVLQTFIDVMVPGGSTRLMEHDNLRFEEEPFYVTNA--CSVREVQRLKTER-------FDTY
RSSIRTHCPAPVWDTQKQYLKAFSERNGGVPDYGGTRDNVVLVEDMLQNFKTAYLRPPFLST--------FQDSEIDINV
DSLEDWLKDKPQSVLELMKSDE---DYSIFDKKLDTYSMMLKKLPKIVTDAEAAYKNKSPQTILYHCQSVNAVFSPIVRE
MKSRLVSGLL-ANKIIATDLSSDELEELMSTRFPPSMIKN-FCQTVEGDIGKFDKSQEMLALMFELRIMTFLGFPKKYLG
LWVYMHXYTRMIARNAGFSAHVHYQRKSGDAMTFLGNTLFLMAVVATTYGADIT----RRS-----VGWFAGDDYYMFTQ
DPLDLSDAV----QHFAMCFNLELKVME-KKTPYFCSKFFV-PTVND-RWKMVPDIVKTVIKLGRRDLV-----------
-NKQHVREFRQSLKDLYKDFDN-ILYVPYINHCLADRYKPYGC-------EQVYSAIFTLINDDEYWDKLY
>KB707571_Eutypa_lata_UCREL1
RHTERFDYVTVEQTAA--DADLIKTSIERL--------------------------------------------------
--------------------------------------------RLVDDLVAAYGAHAS----PQT--------------
--------------------------------------------DTVNLRTTVDGYFKQTLSKFFQPLK-----P-RRTL
KPKLRTACSPAKQPTAKGAFFSLMKRNFGQQLFASPMGYREFAKEALENMMDTFGVPDWRERA-------KQFDFVRPSR
EHLAEWMKAQTPQTLDALGKMDHAFALEELADAVDDYEFIMKKTPKTPTDTKPQKVLATVQTIMFHNKRVNSYYGSLVRE
LDRRFRSLIR-PEVLYNKGKNMDEIEAFLNRYYQAS---F-GALAIENDFSDFDRSQERVATALDLALLSMLGMHPEDLD
EWARGHYKHSNISFSLGLVVYLRWQRKSGDVTTSFCNTVLNMTAMAWCLGLKHE----EVL-----VGMFLGDDSFLQLI
PSPGLKERVKQCSEKIGTLFNGTAKTSY-FDTGYFCGLYIL--QVGD-EIKLAADPYRRAVKLGRWDMK-----------
-DHDMVKENWISFQDSVRNYED-RRVQEALVGAVHERHPWAHG----PNVDALVCSLYTLKKSFKEFRNFW
>MN565665_Plasmopara_viticola_lesion_associated_tobamo-like_virus_1
RHTERLDYCTVEQPST--LQDLVYKGISRT--------------------------------------------------
--------------------------------------------KAIQNLNAAYGNFTG----DLIT--NATLQSTNKFM
GLI-GGGTAFGLTNKAPVESINACLEELIPNSTTCNLEFDNSMVEYNEMKLACSGSLRVPLCKIPAILK-----P-RKTL
KPRIRTTMPPPRATTVKQSLFSLMKRNLGGTRVASPMDYRTFAKNSLAEMLDTFGVENWRGIV-------ASWEKIVPNQ
QDFIAWEKIQNTSTISALSRIDPNVAATSLITEMDDYQFILKPMPKAATDAKPLKVYPTVQTVMYHSKLVNSFFGPIIRR
ADSRFRSLLR-TNVLYNKGKNITDIEEFLDENYIRD---D-GAITVENDFSDYDRSQQEVAHCLDEALLSLLGLDAEDVN
LWMTGHNVNTNYNFQLGLRVNLLYQRKSGDVTTAFGNTVLNMVALCHGLRLKRD----EFQ-----VAMFLGDDSWLQIK
RTPFINAKLRGCSERIAVHFNGEAKLAT-FKTGYFCGNYII--ATQD-RIVLMADPVKRAVKLGRWDVK-----------
-HQKLLQENWISFRDLLRNYDD-ENAQELLAEAVCERMPKATK----GCLKLLIESLNALHNSYKEFLNCY
>KY420046_Podosphaera_prunicola_tobamo-like_virus
--------------------------------------------------------------------------------
--------------------------------------------------------------------------------
------------------------------------------MIEYSNLNLNCEGNMRITLDKVPALLK-----S-RKTL
KPKLRTTMTPPRQTTFRQALLALLKRNLGGNYVASPMNYKDFAKSAFEKMMDVLAVDDWRAIL-------ASMDKIRPDE
QLITEWEKFQNPSTLSALERMVPDHILEEVSKSMDDYEFILKAAPKAATDAKPVTVYPTVQTVMFHNKRVNAFFGPLMRE
ANTRLLKVLR-PEVLFNKGKNLNDIELHLSATMMGS---E-TTTIIENDFSDYDRSQKEVAFCLDEIALDYLGLNPDDLD
MWMSGHYKHSNINFSLGLKVNLMYQRKSGDVTTAFLNTVLNMTALVFGLNLGRN----ELV-----SAMFLGDDSWLQLK
KSSDLRTRVLQCSTRIAVHFNGEAKTAY-FNTGYFCGYYIL--NDAE-GVKLAADPIKRSVKLGRWDVK-----------
-NIAALKENWISFGDLMRNYDN-EIVQEKLAEAVVERTPLATY----GQIKLLVEALNSLKNSYKEFRNMY
>KF537660_Macrophomina_phaseolina_tobamo-like_virus
--------------------------------------------------------------------------------
------------------------------------------------------------------------DVSVVQLI
GGA-DVNPPIGLTNTAPLETIQSVLDTVLFPCSEINNEFDNSMIEHSNMSFTVVGTLKWSIEKMFAILK-----P-RKTL
RPKLRTSQAPPRQTTTRQALLALNKRNLGGSMVASPLGYYHFAQDSFERMMDCFAVSDWRQKL-------KKMDKIVPNR
RILDDWYQFQNVSTKMALNKFQNTTVLSEVKRMISDYEFILKPEPKTSTETKPYSLYPTVQTIMFHKKQVNAFFGPMVRE
ADRRFRSLLR-PNVLYNKGKALQDMEEFLELNYDRS---L-GNIIAENDFSDYDRSQLEVAHALDRVMLTWLGLNPDDLE
TWMLGHYKHSNFNYSLGLCVYLRYQRKSGDVTTAFGNTVLNMTSMAYSLDLQPE----EVR-----AAMFLGDDSWFQLV
DSPSLRRRIRECSDKISIHFNGEAKTAY-FETGYFCGLYII--DTPS-GVKLLADPIKRAVKLGRWDVK-----------
-EKSVLYENWLSFKDLMRNYDD-ECAQELLARAVYERHPRATY----DLAKPLIESLNTLRLSFKQFCQLW
>MK279511_Acidomyces_richmondensis_tobamo-like_virus_1
RHTEKFTYVTVDQVPA--TEDLVRRGIERI--------------------------------------------------
--------------------------------------------RAVTDINTAYGANTG----DLTD--RCXEQTEVRLV
GGG-ETACAPGLSCGDPLNTIQSILDIELPGCGLVNMEHDNAMIERSDLRLTVVGQLKITLTKFFSVLK-----P-RNTL
RPRLRTTCPPPRQATARQALLALNKRNLGCNYIAQPQDNKTFAEIAFNNMMDAFAIPNWRQVV-------ATMPRVEPNM
RDMIDWEVFQSDSTKRAMEKLDTNFVLQQVKQKIADFEFILKSAPKVATDDKPLRTYATVQTVMFHPKEVNAFFGPMVRE
IDRRFRSVLL-PNVLYNKGKALEQIEKFLTANYASG---L-GNLIAENDFSDYDRSQAEVAYYLDMCLLKTFGLDPEALE
LWMRGHYKNSNFSPSLGIRIYLRYQRKSGDVTTAFGNTVLNMTALAWALRLHPS----QVK-----AAMFLGDDSWLQLV
DSPDLRKRVNGCAEEIGMRFNADAKTGY-YETGYFCGYYVL--DMGD-RVKMVADPIKRAVKLGRWDVR-----------
-ETSALMENWISFKDLMRGYED-EAVQERLAVAVCERHRRINL----KQAKALIEALNSIRLSYKEFCGLY
>Armillaria_borealis_mycovirgavirus_1
RHRTKFSYYVVPSAK----EDRISKGMNYI---KRFKSISAEHDNPTTGYSDPKEYCNVSGGAL----------------
-----------KVRNYGVLKFFTTVRHE-----------------LLSKLQGFFGKSSTT---EVVIDDNSDDLKVPDAV
FVR-DLCAPA-TTVEEVATLLQEGYNCILPGVADDRRIFDNSVREFSDISIGIDGYARFNPATEKPMKP-------VTVH
IPLINTDMEPPRPPSSRTYLHALGKRNMASYRSRKNTNRGD-ARRIVEHAVKVYFGPAWRRKLDR-----IQARKVELTE
QTIINFIDSQTEPTIKLILKQ----HFDVSSLRLDEYDMILKKICKASEDIGAAHEWSQAQVVIYQSKFINAIFGPIMRE
MFQVFLDNVS-DNILINKGKSTEKVEEFIQQWCTT----D-VFEFIENDFSKYDKTQDDFIILIEKEFYILLGMNPEMAE
WWFSGKNFTRSKSHESGFFLFTAFQRKSGDVTTSLGNTIINMIAVAWAYFPKPEAAWLVIV-----FAMFLGDDSILAVK
RGFLTSKILREGPSVLLSVFNLQAKVLV-SELGYFCGNYLV--RYLG-KIKLLSDPLRRVARLGRYDLK-----------
-TDTNFEELWTSLNDNLRNYDD-QGLLDAFCEQVFLRPVKKVGD--LNAYRMLTLGLASLRNNKKLFRSLW
>MN928963_Auricularia_heimuer_mycovirgavirus_1
RHSERFTYVRLDAVK---SADLTTATLAYI---SAIPDVDAEHDNPTTNIAAPDTYTVIAGGF-----------------
-----------TIEHYEQTRPMATVLKQ----------------MLFDKLAGMYDLFIDL---ARL---VSRSTVDGSYD
IPN-MCQVPT-FHTVDFTFVANEAYGLLMPGVRDERRVHDNAVRAYSDISVAMDGYARVNFATTEPLRD-------HTAF
MPNVHTDAEPPRQGSQRDYIHALGKRNMAAYNNRKFRRSGS-AEDKLNHALHCWWGPEWKHKLAR-----FQRSPLGFKP
EYVADFIAAQTDATVKNMLQE----ELRIEDFEMGNYQMILKKVCKAADEVGAAMKWSQPQVVVFMKKIINGIFGPIVRE
AFGRFIENLR-PNVRVNKGETVEELQAHANACFTD----E-DFEFIENDFSAYDKSQDDACLELEMLFLRRLGFPPDLLD
MWETGHIFTRIRAFDSGFTLWTMYQRKSGDVTTSFGNTILNMIAVAWCYFKSAVDCWNDVI-----FAWFLGDDSTLCVR
RGKLGKRALGDGAQAMADEFNLAAKVEV-HDTGYFCGQYIV--RVAA-QFFLLCDPVRRLSKFGRYDIR-----------
-KESEFAEHYTSLIDNLRNYDR-QDVLDVGAEQICRRHKGKRP---LAGLRLAMWALSSVRQNSESFRRLW
>MK231117_Leucocoprinus_tobamovirus_A
RHRKTFTYHYLKGIE---KPDRTLRAIIDL---QSISDIKKEHDNPTRLFVTPDAYRMYGGYLPEPATPTDTPP------
----------QTKERYSATKVFSNFFNY-----------------MSRSLFSPWTNVTTP---TTTVP------------
----APSDHS-LTYTNLRNLIQEAYDDLLPGNADDTGVFDNAVREYDPIDVTVDGYFRTNFGTPNHNRV-------PPAF
APRICTDLQPPRPISIRNCLHALNKRNMAAYKNRDNVTHSL-PMAILHHMFDCYFVDDYQSLLDQ-----YSSEPLVPRF
DLLADFINAQTPNTVRRLLGT----DIDFANFDMCKYTMILKRTVKPADERGANLKWSQPQVVIFMEKFINAVFGPIIRE
AFNRLITLTD-PKIMINKGKTPMEMQQHAQTFMPTS---S-HYQFLENDFKAYDKTQDNIALEIELHFLKLLGVPEDMIE
MWRSGHVYTRATCRETGFLLLTTFQRKSGDVTTSFGNTLINMVGTAQAYFQNHNDAKHKLR-----CAFFLGDDSLFSLH
NSYDFDAARGSGSDILNRRLNLQAKTLT-TPTGYFCGFYFT--PTTD-GVLIFCDPLRRISKLGRWDIR-----------
-KDEDFEQHYISLQDNLLNYGN-TANEEQLLTAIARREYALHGKIRTTGYGLAISALHTLKNNKENFRSLW
